# Supplementary material for: Human MARF1 is an endoribonuclease that interacts with the DCP1:2 decapping complex and degrades target mRNAs
Source: Nucleic Acids Res. 2018 Oct 26;46(22):12008–21. doi: 10.1093/nar/gky1011 (PMC6294520; doi:10.1093/nar/gky1011)
Supplement: Supplementary Data [file gky1011_supplemental_files.zip]

Archive with 5 entries (5 files):
- Nishimura et al., 2018 Figure S1.pdf
- Nishimura et al., 2018 Figure S2.pdf
- Nishimura et al., 2018 Supplementary Table 1.xlsx
- Nishimura et al., 2018 Supplementary Table 2.docx
- Supplementary Material.pdf
