# Supplementary material for: Human MARF1 is an endoribonuclease that interacts with the DCP1:2 decapping complex and degrades target mRNAs
Source: Nucleic Acids Res. 2018 Oct 26;46(22):12008–21. doi: 10.1093/nar/gky1011 (PMC6294520; doi:10.1093/nar/gky1011)
Supplement: Supplementary Data [file gky1011_supplemental_files.zip › Nishimura et al., 2018 Supplementary Table 1.xlsx]

## Sheet: Sheet1
BaitGene	Prey	PreyGene	Spec	SpecSum	AvgSpec	NumReplicates	ctrlCounts	AvgP	MaxP	FoldChange	BFDR
MARF1	NP_055144.3	EDC4	248|223	471	235.5	2	0|1|0|0|0|0	1	1	706.5	0
MARF1	NP_004095.4	FASN	231|213	444	222	2	2|3|16|5|3|3	1	1	27.75	0
MARF1	NP_573566.2	LRPPRC	186|162	348	174	2	1|15|0|1|0|0	1	1	30.71	0
MARF1	NP_005518.3	HSPA1L	130|108	238	119	2	26|35|0|0|38|38	1	1	3.22	0
MARF1	NP_001257328.1	TUBA1A	114|96	210	105	2	0|0|0|0|0|0	1	1	1050	0
MARF1	NP_004850.1	CLTC	101|80	181	90.5	2	4|20|9|8|2|1	1	1	7.34	0
MARF1	NP_821080.1	TUBB2B	75|69	144	72	2	0|0|0|0|0|0	1	1	720	0
MARF1	NP_001135915.1	EDC3	75|65	140	70	2	0|0|1|0|2|0	1	1	70	0
MARF1	NP_005907.3	MCM7	76|53	129	64.5	2	13|6|11|23|18|7	1	1	3.58	0
MARF1	NP_006078.2	TUBB4A	68|59	127	63.5	2	0|0|0|0|0|0	1	1	635	0
MARF1	NP_001093.1	ACTN1	59|51	110	55	2	0|0|0|0|0|0	1	1	550	0
MARF1	NP_060873.4	DCP1A	62|48	110	55	2	0|0|0|0|0|0	1	1	550	0
MARF1	NP_004512.1	KIF5B	44|60	104	52	2	1|2|2|3|1|0	1	1	22.29	0
MARF1	NP_005753.1	TRIM28	40|43	83	41.5	2	5|9|13|8|5|4	1	1	4.15	0
MARF1	NP_006730.2	MCM5	37|40	77	38.5	2	5|2|5|0|2|0	1	1	9.62	0
MARF1	NP_060918.2	CAND1	37|37	74	37	2	10|13|6|2|5|5	1	1	3.83	0
MARF1	NP_620164.1	CMBL	38|36	74	37	2	9|0|16|7|3|2	0.98	0.99	3.47	0
MARF1	NP_001075109.1	PRKDC	45|24	69	34.5	2	0|2|0|0|0|0	1	1	51.75	0
MARF1	NP_689837.2	DCP2	33|24	57	28.5	2	0|0|0|0|0|0	1	1	285	0
MARF1	NP_001229696.1	MTHFD1L	27|21	48	24	2	4|1|8|7|0|3	1	1	3.79	0
MARF1	NP_113584.3	HUWE1	26|22	48	24	2	1|2|0|0|0|0	1	1	24	0
MARF1	NP_001091868.1	COPA	20|26	46	23	2	0|4|0|0|0|0	1	1	17.25	0
MARF1	NP_001138238.1	DNAJC7	26|20	46	23	2	0|3|0|6|5|4	1	1	4.6	0
MARF1	NP_056997.1	TXNDC12	23|22	45	22.5	2	0|3|0|0|1|0	1	1	16.88	0
MARF1	NP_004273.1	BAG2	30|14	44	22	2	0|0|1|0|4|5	1	1	6.6	0
MARF1	NP_006107.1	TAB1	26|18	44	22	2	0|0|0|0|0|0	1	1	220	0
MARF1	NP_001284.1	CLNS1A	20|22	42	21	2	3|3|0|0|0|0	1	1	10.5	0
MARF1	NP_001034679.2	USP9X	21|14	35	17.5	2	0|0|0|0|0|0	1	1	175	0
MARF1	NP_689929.2	PATL1	22|12	34	17	2	0|0|0|0|0|0	1	1	170	0
MARF1	NP_002617.3	PFKL	17|15	32	16	2	0|0|0|3|1|1	1	1	9.6	0
MARF1	NP_004332.2	CAD	21|10	31	15.5	2	0|0|2|0|0|0	1	1	23.25	0
MARF1	NP_001123579.1	KLC1	15|14	29	14.5	2	0|0|3|0|0|0	0.99	0.99	14.5	0
MARF1	NP_001137533.1	COPB1	15|14	29	14.5	2	0|3|0|1|0|0	1	1	10.88	0
MARF1	NP_003595.1	IRS4	13|15	28	14	2	1|2|0|0|1|0	1	1	10.5	0
MARF1	NP_006460.2	IVNS1ABP	12|13	25	12.5	2	0|0|0|0|0|0	1	1	125	0
MARF1	NP_003363.1	VBP1	10|14	24	12	2	1|3|1|4|0|0	0.97	1	4.5	0
MARF1	NP_071741.2	NCAPG	14|10	24	12	2	2|1|1|0|1|1	1	1	9	0
MARF1	NP_001244935.1	COPS4	9|14	23	11.5	2	1|1|2|0|0|2	0.99	1	6.9	0
MARF1	NP_005819.3	DCAF7	13|10	23	11.5	2	0|0|0|1|0|0	1	1	34.5	0
MARF1	NP_115949.3	PPP4R3A	14|9	23	11.5	2	1|0|2|0|0|0	1	1	11.5	0
MARF1	NP_001070654.1	MYH14	9|13	22	11	2	0|0|0|0|0|0	1	1	110	0
MARF1	NP_001248755.1	AP3D1	5|17	22	11	2	0|0|0|0|0|0	1	1	110	0
MARF1	NP_036419.3	ACAP2	11|10	21	10.5	2	0|0|2|0|0|0	1	1	15.75	0
MARF1	NP_001247421.1	RDX	10|10	20	10	2	0|0|0|0|0|0	1	1	100	0
MARF1	NP_002757.2	PRPSAP1	8|12	20	10	2	0|0|0|0|0|0	1	1	100	0
MARF1	NP_001073280.1	DIAPH1	10|9	19	9.5	2	0|0|0|0|0|0	1	1	95	0
MARF1	NP_001886.1	CSNK2A1	8|10	18	9	2	0|0|0|1|0|0	1	1	27	0
MARF1	NP_005681.2	DNM1L	10|8	18	9	2	0|1|0|0|0|0	1	1	27	0
MARF1	NP_055535.2	SLK	6|12	18	9	2	1|0|2|0|0|0	0.98	1	9	0
MARF1	NP_689853.3	DCP1B	10|7	17	8.5	2	0|0|0|0|0|0	1	1	85	0
MARF1	NP_001244928.1	ANKFY1	7|9	16	8	2	0|0|0|0|0|0	1	1	80	0
MARF1	NP_004118.3	GPS1	10|6	16	8	2	0|0|1|0|0|0	1	1	24	0
MARF1	NP_006254.1	PSME1	9|7	16	8	2	0|2|1|0|0|0	0.99	1	8	0
MARF1	NP_055277.1	LSM1	8|8	16	8	2	0|0|0|0|0|0	1	1	80	0
MARF1	NP_056197.2	HECTD1	9|7	16	8	2	0|0|0|0|0|0	1	1	80	0
MARF1	NP_057212.1	COPG1	7|9	16	8	2	0|0|0|0|0|0	1	1	80	0
MARF1	NP_000938.2	PRIM2	8|7	15	7.5	2	0|0|0|0|0|0	1	1	75	0
MARF1	NP_001171062.1	PPP2R2A	8|7	15	7.5	2	0|2|0|1|0|1	0.97	0.99	5.62	0
MARF1	NP_001243211.1	KRT8	8|7	15	7.5	2	0|0|0|0|0|0	1	1	75	0
MARF1	NP_001035905.1	CAST	7|7	14	7	2	0|1|0|0|0|0	1	1	21	0
MARF1	NP_001180384.1	NSUN2	7|7	14	7	2	0|0|0|0|0|0	1	1	70	0
MARF1	NP_071757.4	MMS19	7|7	14	7	2	0|0|0|0|0|0	1	1	70	0
MARF1	NP_055839.3	XPO7	7|6	13	6.5	2	0|0|0|0|0|0	1	1	65	0
MARF1	NP_060875.2	COPRS	6|6	12	6	2	0|0|1|0|0|0	1	1	18	0
MARF1	NP_067000.1	LSM2	8|4	12	6	2	0|0|1|0|0|0	1	1	18	0
MARF1	NP_001001521.1	UGP2	4|7	11	5.5	2	0|0|0|0|0|0	1	1	55	0
MARF1	NP_003179.1	MAP3K7	4|7	11	5.5	2	0|0|0|0|0|0	1	1	55	0
MARF1	NP_005900.2	MAP1B	3|8	11	5.5	2	0|0|1|0|0|0	0.98	1	16.5	0
MARF1	NP_001007566.1	TFG	6|4	10	5	2	0|1|0|0|0|0	1	1	15	0
MARF1	NP_001182484.1	CLINT1	6|4	10	5	2	0|0|0|0|0|0	1	1	50	0
MARF1	NP_001075019.1	THOC2	4|5	9	4.5	2	1|0|0|0|0|0	1	1	13.5	0
MARF1	NP_001137359.1	COPS2	5|4	9	4.5	2	0|0|0|0|0|0	1	1	45	0
MARF1	NP_006357.1	CAP2	5|4	9	4.5	2	0|0|0|0|0|0	1	1	45	0
MARF1	NP_001073867.1	KIAA0368	4|4	8	4	2	0|1|0|0|0|0	1	1	12	0
MARF1	NP_001120683.1	SHTN1	5|3	8	4	2	0|0|0|0|0|0	1	1	40	0
MARF1	NP_001159773.1	DHX40	4|4	8	4	2	0|0|0|0|0|0	1	1	40	0
MARF1	NP_006355.2	SEC23A	4|4	8	4	2	0|0|0|0|0|0	1	1	40	0
MARF1	NP_006828.2	COPS5	4|4	8	4	2	0|0|0|0|0|0	1	1	40	0
MARF1	NP_057283.1	LSM7	3|5	8	4	2	0|1|0|0|0|0	0.98	1	12	0
MARF1	NP_976328.2	E2F7	4|4	8	4	2	0|0|0|0|0|0	1	1	40	0
MARF1	NP_001123578.1	HSPBP1	3|4	7	3.5	2	0|0|0|0|0|0	1	1	35	0
MARF1	NP_002680.2	POLA2	4|3	7	3.5	2	0|0|0|0|0|0	1	1	35	0
MARF1	NP_003899.2	EIF2S2	3|4	7	3.5	2	0|0|0|0|1|0	0.97	1	10.5	0
MARF1	NP_006136.1	DNAJB1	4|3	7	3.5	2	0|1|0|0|0|0	0.97	1	10.5	0
MARF1	NP_001243193.1	FLII	2|4	6	3	2	0|0|0|0|0|0	0.97	1	30	0
MARF1	NP_001009571.2	CADPS2	2|3	5	2.5	2	0|0|0|0|0|0	0.97	0.99	25	0
MARF1	NP_001036069.1	XRN1	3|2	5	2.5	2	0|0|0|0|0|0	0.97	0.99	25	0
MARF1	NP_001098662.1	TLE3	3|2	5	2.5	2	0|0|0|0|0|0	0.97	0.99	25	0
MARF1	NP_001098721.1	ZFYVE16	2|3	5	2.5	2	0|0|0|0|0|0	0.97	0.99	25	0
MARF1	NP_001825.1	CLTB	3|2	5	2.5	2	0|0|0|0|0|0	0.97	0.99	25	0
MARF1	NP_003012.1	SGTA	3|2	5	2.5	2	0|0|0|0|0|0	0.97	0.99	25	0
MARF1	NP_003631.2	IKBKAP	2|3	5	2.5	2	0|0|0|0|0|0	0.97	0.99	25	0
MARF1	NP_004614.3	TTC4	3|2	5	2.5	2	0|0|0|0|0|0	0.97	0.99	25	0
MARF1	NP_006127.1	CAPZA2	2|3	5	2.5	2	0|0|0|0|0|0	0.97	0.99	25	0
MARF1	NP_009121.1	SEC23IP	2|3	5	2.5	2	0|0|0|0|0|0	0.97	0.99	25	0
MARF1	NP_001239007.1	USP15	16|13	29	14.5	2	1|0|7|2|0|0	0.86	0.93	4.35	0.01
MARF1	NP_002096.1	H2AFX	11|15	26	13	2	0|6|0|0|0|0	0.89	0.93	6.5	0.01
MARF1	NP_001002800.1	SMC4	11|13	24	12	2	4|3|2|3|0|0	0.94	0.99	3.6	0.01
MARF1	NP_001123999.1	SPAG9	10|9	19	9.5	2	2|0|4|0|0|0	0.9	0.92	4.75	0.01
MARF1	NP_001070674.1	SEC31A	6|6	12	6	2	0|0|0|0|0|2	0.94	0.94	9	0.01
MARF1	NP_036265.3	COPG2	5|7	12	6	2	1|2|0|0|0|0	0.93	0.99	6	0.01
MARF1	NP_001186902.1	RPL36A-HNRNPH2	5|5	10	5	2	0|0|0|2|0|0	0.88	0.88	7.5	0.01
MARF1	NP_001035242.1	PEG10	2|5	7	3.5	2	0|0|0|0|1|0	0.84	1	10.5	0.01
MARF1	NP_073568.2	NUCKS1	3|3	6	3	2	0|0|1|0|0|0	0.95	0.95	9	0.01
MARF1	NP_000414.2	KRT2	2|2	4	2	2	0|0|0|0|0|0	0.95	0.95	20	0.01
MARF1	NP_001001520.1	HDGFRP2	2|2	4	2	2	0|0|0|0|0|0	0.95	0.95	20	0.01
MARF1	NP_001172110.1	PFDN6	2|2	4	2	2	0|0|0|0|0|0	0.95	0.95	20	0.01
MARF1	NP_036252.1	CD2AP	2|2	4	2	2	0|0|0|0|0|0	0.95	0.95	20	0.01
MARF1	NP_038472.2	UBQLN2	2|2	4	2	2	0|0|0|0|0|0	0.95	0.95	20	0.01
MARF1	NP_071349.3	UBE2O	2|2	4	2	2	0|0|0|0|0|0	0.95	0.95	20	0.01
MARF1	NP_004757.1	COPB2	22|9	31	15.5	2	2|5|2|0|2|0	0.83	1	5.17	0.02
MARF1	NP_001055.1	TKT	17|12	29	14.5	2	1|1|7|2|0|0	0.82	0.95	4.35	0.02
MARF1	NP_009039.1	ELOB	12|11	23	11.5	2	0|3|0|0|4|4	0.82	0.9	3.14	0.02
MARF1	NP_004921.1	CAPZB	9|9	18	9	2	3|2|0|0|2|3	0.84	0.84	3.38	0.02
MARF1	NP_056044.3	CLUH	4|12	16	8	2	0|0|0|1|2|0	0.84	1	8	0.02
MARF1	NP_001005360.1	DNM2	5|4	9	4.5	2	0|2|0|0|0|0	0.83	0.88	6.75	0.02
MARF1	NP_001013653.1	HNRNPCL1	2|3	5	2.5	2	0|0|0|1|0|0	0.82	0.95	7.5	0.02
MARF1	NP_001128582.1	DNAJA3	3|2	5	2.5	2	0|0|0|0|0|1	0.82	0.95	7.5	0.02
MARF1	NP_001230820.1	TPD52L2	3|2	5	2.5	2	0|0|1|0|0|0	0.82	0.95	7.5	0.02
MARF1	NP_006824.2	COPS6	2|3	5	2.5	2	0|0|1|0|0|0	0.82	0.95	7.5	0.02
MARF1	NP_000959.2	RPL4	18|17	35	17.5	2	0|12|0|0|0|0	0.82	0.83	4.38	0.03
MARF1	NP_001253974.1	PSME3	16|14	30	15	2	1|7|5|0|0|0	0.77	0.89	3.46	0.03
MARF1	NP_000970.1	RPL18	7|8	15	7.5	2	0|4|0|0|0|0	0.82	0.84	5.62	0.03
MARF1	NP_001186054.1	COPS3	3|6	9	4.5	2	0|0|2|0|0|0	0.77	0.94	6.75	0.03
MARF1	NP_008861.2	SKP1	4|5	9	4.5	2	1|2|0|0|0|0	0.77	0.86	4.5	0.03
MARF1	NP_004915.2	ACTN4	111|107	218	109	2	31|43|5|3|15|12	0.75	0.87	3.67	0.04
MARF1	NP_001242941.1	MYH10	55|48	103	51.5	2	20|19|0|0|0|0	0.75	0.91	3.96	0.04
MARF1	NP_006126.1	CAPZA1	8|7	15	7.5	2	0|5|0|0|0|0	0.75	0.78	4.5	0.04
MARF1	NP_001186814.1	HYPK	4|5	9	4.5	2	0|0|3|0|0|0	0.67	0.73	4.5	0.04
MARF1	NP_001142.2	SLC25A4	2|2	4	2	2	0|1|0|0|0|0	0.69	0.69	6	0.04
MARF1	NP_003281.1	TPM4	23|27	50	25	2	0|4|16|0|0|0	0.64	0.79	3.75	0.05
MARF1	NP_077001.1	DCTPP1	6|3	9	4.5	2	0|2|0|0|0|1	0.67	0.96	4.5	0.05
MARF1	NP_006537.3	IGF2BP1	5|3	8	4	2	1|2|0|0|0|0	0.62	0.86	4	0.05
MARF1	NP_001070145.1	CLTA	3|3	6	3	2	1|1|0|0|0|0	0.64	0.64	4.5	0.05
MARF1	NP_004699.1	PDCD5	12|11	23	11.5	2	0|2|8|0|0|0	0.58	0.64	3.45	0.06
MARF1	NP_001184222.1	DPYSL2	14|8	22	11	2	0|0|2|3|3|4	0.58	1	3.3	0.06
MARF1	NP_001257420.1	RPL13A	3|3	6	3	2	0|2|0|0|0|0	0.61	0.61	4.5	0.06
MARF1	NP_004598.1	TBCA	3|3	6	3	2	0|2|0|0|0|0	0.61	0.61	4.5	0.06
MARF1	NP_001191786.1	ELOC	12|12	24	12	2	0|1|0|4|6|3	0.54	0.54	2.77	0.07
MARF1	NP_001009552.1	PPP2CB	16|7	23	11.5	2	0|1|0|2|5|3	0.52	1	3.45	0.07
MARF1	NP_001007554.1	CSDE1	4|5	9	4.5	2	0|1|2|0|1|0	0.57	0.72	3.38	0.07
MARF1	NP_077007.1	WDR77	42|35	77	38.5	2	12|4|18|14|2|0	0.51	0.99	2.62	0.08
MARF1	NP_008996.1	CDC37	16|46	62	31	2	6|9|12|7|13|9	0.5	1	2.74	0.08
MARF1	NP_005150.1	ACTC1	59|0	59	29.5	2	0|0|0|0|0|0	0.5	1	295	0.08
MARF1	NP_001017992.1	ACTBL2	0|23	23	11.5	2	0|0|0|0|1|0	0.5	1	34.5	0.08
MARF1	NP_001254792.1	SLIRP	48|12	60	30	2	12|7|14|13|9|2	0.5	1	2.31	0.09
MARF1	NP_001180459.1	CCT6B	0|16	16	8	2	0|0|0|0|0|0	0.5	1	80	0.09
MARF1	NP_001077007.1	POTEE	14|0	14	7	2	0|0|0|0|0|0	0.5	1	70	0.09
MARF1	NP_001128247.1	KLC2	8|0	8	4	2	0|0|0|0|0|0	0.5	1	40	0.09
MARF1	NP_000280.1	PFKM	6|0	6	3	2	0|0|0|0|0|0	0.5	1	30	0.1
MARF1	NP_065908.1	VPS18	5|1	6	3	2	0|0|0|0|0|0	0.5	1	30	0.1
MARF1	NP_009176.2	ATXN2L	5|0	5	2.5	2	0|0|0|1|0|0	0.5	1	7.5	0.1
MARF1	NP_001034180.1	PRPS2	13|0	13	6.5	2	0|2|0|0|0|0	0.5	1	9.75	0.11
MARF1	NP_006333.1	TACC3	4|1	5	2.5	2	0|0|0|0|0|0	0.5	1	25	0.11
MARF1	NP_036602.1	TNPO3	4|1	5	2.5	2	0|0|0|0|0|0	0.5	1	25	0.11
MARF1	NP_055521.1	SART3	4|0	4	2	2	0|0|0|0|0|0	0.5	1	20	0.11
MARF1	NP_942131.1	ACACA	0|4	4	2	2	0|0|0|0|0|0	0.5	1	20	0.11
MARF1	NP_001166216.1	SEC23B	0|4	4	2	2	0|0|0|0|1|0	0.5	1	6	0.12
MARF1	NP_055781.2	DHX30	4|0	4	2	2	0|1|0|0|0|0	0.5	1	6	0.12
MARF1	NP_001157565.1	COPS7A	1|3	4	2	2	0|0|0|0|0|0	0.5	0.99	20	0.13
MARF1	NP_115737.1	THOC3	3|1	4	2	2	0|0|0|0|0|0	0.5	0.99	20	0.13
MARF1	NP_001157973.1	EIF4ENIF1	0|3	3	1.5	2	0|0|0|0|0|0	0.5	0.99	15	0.13
MARF1	NP_001258698.1	AP3B1	0|3	3	1.5	2	0|0|0|0|0|0	0.5	0.99	15	0.13
MARF1	NP_056450.2	GAPVD1	0|3	3	1.5	2	0|0|0|0|0|0	0.5	0.99	15	0.13
MARF1	NP_653304.2	LSM14B	0|3	3	1.5	2	0|0|0|0|0|0	0.5	0.99	15	0.13
MARF1	NP_689419.2	SNX6	0|3	3	1.5	2	0|0|0|0|0|0	0.5	0.99	15	0.13
MARF1	NP_001231903.1	PPP1CC	8|0	8	4	2	1|1|0|0|3|1	0.48	0.97	2.4	0.14
MARF1	NP_056156.2	NCAPH	2|3	5	2.5	2	1|0|0|1|0|0	0.49	0.64	3.75	0.14
MARF1	NP_002615.2	PFDN5	5|1	6	3	2	0|1|0|0|0|1	0.48	0.96	4.5	0.15
MARF1	NP_001032405.1	STAU1	2|1	3	1.5	2	0|0|0|0|0|0	0.47	0.95	15	0.15
MARF1	NP_001124182.1	LSM5	2|1	3	1.5	2	0|0|0|0|0|0	0.47	0.95	15	0.15
MARF1	NP_001137357.1	PPP1R12A	1|2	3	1.5	2	0|0|0|0|0|0	0.47	0.95	15	0.15
MARF1	NP_001185706.1	CUL2	2|1	3	1.5	2	0|0|0|0|0|0	0.47	0.95	15	0.15
MARF1	NP_001229326.1	TWF1	2|1	3	1.5	2	0|0|0|0|0|0	0.47	0.95	15	0.15
MARF1	NP_001505.1	GTF2B	2|1	3	1.5	2	0|0|0|0|0|0	0.47	0.95	15	0.15
MARF1	NP_002694.3	PPAT	2|1	3	1.5	2	0|0|0|0|0|0	0.47	0.95	15	0.15
MARF1	NP_003615.2	RANBP3	1|2	3	1.5	2	0|0|0|0|0|0	0.47	0.95	15	0.15
MARF1	NP_004642.2	USP11	2|1	3	1.5	2	0|0|0|0|0|0	0.47	0.95	15	0.15
MARF1	NP_005246.2	GAK	1|2	3	1.5	2	0|0|0|0|0|0	0.47	0.95	15	0.15
MARF1	NP_055093.2	HSPA4L	3|0	3	1.5	2	0|1|0|0|0|0	0.48	0.95	4.5	0.15
MARF1	NP_570721.1	PRRC1	2|1	3	1.5	2	0|0|0|0|0|0	0.47	0.95	15	0.15
MARF1	NP_777567.1	PPP4R2	2|1	3	1.5	2	0|0|0|0|0|0	0.47	0.95	15	0.15
MARF1	XP_003959999.1	LOC101059922	2|1	3	1.5	2	0|0|0|0|0|0	0.47	0.95	15	0.15
MARF1	NP_001029288.1	EIF2B4	2|0	2	1	2	0|0|0|0|0|0	0.47	0.95	10	0.15
MARF1	NP_001070865.1	IRF2BP2	0|2	2	1	2	0|0|0|0|0|0	0.47	0.95	10	0.15
MARF1	NP_001139373.1	SARS2	2|0	2	1	2	0|0|0|0|0|0	0.47	0.95	10	0.15
MARF1	NP_001177924.1	IPO8	0|2	2	1	2	0|0|0|0|0|0	0.47	0.95	10	0.15
MARF1	NP_002906.1	RFC3	0|2	2	1	2	0|0|0|0|0|0	0.47	0.95	10	0.15
MARF1	NP_004119.1	GTF2F2	0|2	2	1	2	0|0|0|0|0|0	0.47	0.95	10	0.15
MARF1	NP_005654.3	NELFA	0|2	2	1	2	0|0|0|0|0|0	0.47	0.95	10	0.15
MARF1	NP_006701.1	COPS8	0|2	2	1	2	0|0|0|0|0|0	0.47	0.95	10	0.15
MARF1	NP_061865.1	KCTD5	2|0	2	1	2	0|0|0|0|0|0	0.47	0.95	10	0.15
MARF1	NP_075067.2	VPS33A	2|0	2	1	2	0|0|0|0|0|0	0.47	0.95	10	0.15
MARF1	NP_078846.2	RNASEH2B	0|2	2	1	2	0|0|0|0|0|0	0.47	0.95	10	0.15
MARF1	NP_543010.3	DTD1	0|2	2	1	2	0|0|0|0|0|0	0.47	0.95	10	0.15
MARF1	NP_003923.2	ST13	20|25	45	22.5	2	8|11|8|3|0|2	0.42	0.83	2.5	0.2
MARF1	NP_003706.1	USO1	3|5	8	4	2	1|2|1|0|0|0	0.44	0.72	3	0.2
MARF1	NP_003917.1	MBD3	3|3	6	3	2	2|1|0|0|0|0	0.39	0.39	3	0.2
MARF1	NP_060713.1	SEPT11	4|1	5	2.5	2	0|0|2|0|0|0	0.39	0.77	3.75	0.2
MARF1	NP_055680.3	NCAPD2	4|0	4	2	2	0|2|0|0|0|0	0.39	0.77	3	0.2
MARF1	NP_001244120.1	DDX6	30|28	58	29	2	8|7|0|0|14|12	0.36	0.6	2.56	0.21
MARF1	NP_112598.2	EPPK1	27|25	52	26	2	1|0|16|5|3|2	0.35	0.46	3.25	0.21
MARF1	NP_001138898.1	YBX3	11|6	17	8.5	2	0|1|8|0|0|0	0.36	0.65	2.83	0.21
MARF1	NP_001014831.1	PAK4	1|2	3	1.5	2	0|0|1|0|0|0	0.34	0.69	4.5	0.21
MARF1	NP_001191123.1	SRP19	0|2	2	1	2	0|0|1|0|0|0	0.34	0.69	3	0.21
MARF1	NP_001191213.1	PPP5C	0|2	2	1	2	0|1|0|0|0|0	0.34	0.69	3	0.21
MARF1	NP_078934.3	IPO4	5|4	9	4.5	2	0|2|2|1|0|0	0.34	0.48	2.7	0.22
MARF1	NP_001032583.1	DYNLL1	2|3	5	2.5	2	0|0|3|0|0|0	0.33	0.44	2.5	0.22
MARF1	NP_005990.1	TSNAX	2|2	4	2	2	0|1|0|0|0|1	0.34	0.34	3	0.22
MARF1	NP_000963.1	RPL7A	12|8	20	10	2	0|11|0|0|0|0	0.3	0.53	2.73	0.23
MARF1	NP_001034455.1	ATP6V1E1	8|6	14	7	2	0|4|4|0|0|0	0.28	0.45	2.62	0.23
MARF1	NP_000973.2	RPL21	6|6	12	6	2	0|7|0|0|0|0	0.3	0.3	2.57	0.23
MARF1	NP_612480.1	C11orf84	4|3	7	3.5	2	1|2|1|0|0|0	0.3	0.43	2.62	0.23
MARF1	NP_001129667.1	TNPO2	1|3	4	2	2	0|0|2|0|0|0	0.3	0.61	3	0.23
MARF1	NP_001030168.1	RPL14	3|3	6	3	2	0|4|0|0|0|0	0.26	0.26	2.25	0.24
MARF1	NP_055278.1	LSM3	2|4	6	3	2	1|3|0|0|0|0	0.23	0.41	2.25	0.24
MARF1	NP_066272.1	PDLIM1	4|2	6	3	2	2|2|0|0|0|0	0.26	0.47	2.25	0.24
MARF1	NP_001830.1	CNN3	2|3	5	2.5	2	0|2|1|0|0|0	0.26	0.39	2.5	0.24
MARF1	NP_001244969.1	HARS	2|2	4	2	2	0|3|0|0|0|0	0.22	0.22	2	0.25
MARF1	NP_006383.2	NOP56	4|0	4	2	2	0|0|4|0|0|0	0.23	0.46	1.5	0.25
MARF1	NP_006181.1	ORC2	2|1	3	1.5	2	0|2|0|0|0|0	0.2	0.39	2.25	0.25
MARF1	NP_036526.2	PFDN2	2|0	2	1	2	0|2|0|0|0|0	0.2	0.39	1.5	0.25
MARF1	NP_057284.1	LSM8	2|0	2	1	2	0|2|0|0|0|0	0.2	0.39	1.5	0.25
MARF1	NP_001135753.1	ARCN1	13|11	24	12	2	3|1|0|6|4|5	0.18	0.33	2.4	0.26
MARF1	NP_001104490.1	SUPT5H	5|6	11	5.5	2	2|3|2|0|0|0	0.18	0.27	2.36	0.26
MARF1	NP_003282.2	TPP2	0|3	3	1.5	2	0|0|0|0|2|1	0.19	0.39	1.5	0.26
MARF1	NP_001231867.1	TXN	13|16	29	14.5	2	3|11|1|0|1|2	0.17	0.29	2.72	0.27
MARF1	NP_037460.2	PYCR2	5|4	9	4.5	2	2|0|0|3|1|0	0.16	0.24	2.25	0.27
MARF1	NP_002255.3	KPNA1	3|3	6	3	2	1|0|0|2|0|1	0.17	0.17	2.25	0.27
MARF1	NP_001164409.1	ISYNA1	3|2	5	2.5	2	0|0|4|0|0|0	0.18	0.26	1.88	0.27
MARF1	NP_003277.1	TOP1	12|14	26	13	2	8|1|6|1|0|0	0.14	0.23	2.6	0.28
MARF1	NP_003364.1	VCL	9|6	15	7.5	2	1|6|1|3|0|0	0.14	0.27	2.25	0.28
MARF1	NP_002289.2	LCP1	0|4	4	2	2	0|0|0|5|0|0	0.14	0.28	1.2	0.28
MARF1	NP_002809.2	PSME2	1|3	4	2	2	0|4|0|0|0|0	0.13	0.26	1.5	0.28
MARF1	NP_004732.2	NOLC1	1|3	4	2	2	0|0|4|0|0|0	0.13	0.26	1.5	0.28
MARF1	NP_002779.1	PSMA3	38|24	62	31	2	13|13|19|12|2|4	0.11	0.22	2.07	0.29
MARF1	NP_001231695.1	MOB1B	6|6	12	6	2	1|0|6|1|0|0	0.11	0.11	2.25	0.29
MARF1	NP_001034624.1	SKA1	2|2	4	2	2	0|0|4|0|0|0	0.09	0.09	1.5	0.29
MARF1	NP_112577.1	SF3B5	0|4	4	2	2	1|2|2|0|0|1	0.1	0.2	1.2	0.29
MARF1	NP_001348.2	DHX9	25|20	45	22.5	2	0|24|1|0|0|0	0.08	0.14	2.7	0.3
MARF1	NP_005852.2	STUB1	21|16	37	18.5	2	1|0|4|6|12|8	0.09	0.17	2.13	0.3
MARF1	NP_000928.1	POLR2A	0|3	3	1.5	2	2|2|0|0|0|0	0.08	0.17	1.12	0.3
MARF1	NP_004175.2	WARS	13|7	20	10	2	2|2|0|4|4|8	0.07	0.15	1.88	0.31
MARF1	NP_000962.2	RPL7	9|9	18	9	2	0|12|0|0|0|0	0.07	0.07	2.25	0.31
MARF1	NP_003583.2	CUL1	1|2	3	1.5	2	1|0|1|0|1|0	0.07	0.14	1.5	0.31
MARF1	NP_006223.2	POLR2H	2|1	3	1.5	2	0|0|2|1|0|0	0.07	0.14	1.5	0.31
MARF1	NP_001123584.1	RFC5	2|0	2	1	2	0|2|0|0|1|0	0.07	0.14	1	0.31
MARF1	NP_057004.1	RPS27L	0|2	2	1	2	1|0|0|0|2|0	0.07	0.14	1	0.31
MARF1	NP_004955.2	HDAC1	0|4	4	2	2	0|6|0|0|0|0	0.07	0.14	1	0.32
MARF1	NP_006433.2	DRAP1	2|2	4	2	2	1|3|0|0|0|0	0.06	0.06	1.5	0.32
MARF1	NP_006504.2	SARS	0|3	3	1.5	2	0|5|0|0|0|0	0.06	0.12	0.9	0.32
MARF1	NP_006810.1	STIP1	86|81	167	83.5	2	15|39|24|16|0|0	0.06	0.11	3.17	0.33
MARF1	NP_001002857.1	ANXA2	17|13	30	15	2	0|11|2|6|0|1	0.05	0.1	2.37	0.33
MARF1	NP_001025177.1	AP2B1	3|5	8	4	2	0|4|0|0|3|0	0.05	0.1	1.71	0.33
MARF1	NP_004102.1	FEN1	2|5	7	3.5	2	2|0|4|0|1|0	0.05	0.09	1.5	0.33
MARF1	NP_001684.2	ATP6V1B2	2|4	6	3	2	2|4|0|0|0|0	0.05	0.09	1.5	0.34
MARF1	NP_001243509.1	RPL10	2|1	3	1.5	2	0|4|0|0|0|0	0.05	0.09	1.12	0.34
MARF1	NP_004485.1	HDGF	2|1	3	1.5	2	0|4|0|0|0|0	0.05	0.09	1.12	0.34
MARF1	NP_056271.2	NELFB	2|0	2	1	2	0|0|0|0|4|0	0.05	0.09	0.75	0.34
MARF1	NP_005989.3	CCT3	83|100	183	91.5	2	46|31|24|26|35|25	0.04	0.08	2.45	0.35
MARF1	NP_000875.2	IMPDH2	18|15	33	16.5	2	4|13|3|1|1|0	0.04	0.08	2.48	0.35
MARF1	NP_000170.1	MSH6	8|9	17	8.5	2	5|4|3|1|0|0	0.05	0.07	2.12	0.35
MARF1	NP_036465.2	MYCBP	3|2	5	2.5	2	2|2|1|0|0|0	0.04	0.06	1.5	0.35
MARF1	NP_001072983.1	TBCE	6|5	11	5.5	2	2|2|0|0|2|5	0.03	0.04	1.83	0.36
MARF1	NP_001161093.1	ATXN10	0|4	4	2	2	0|2|0|1|0|3	0.04	0.08	1	0.36
MARF1	NP_001243284.1	UBE2L3	2|2	4	2	2	0|5|0|0|0|0	0.03	0.03	1.2	0.36
MARF1	NP_004289.1	NUP155	1|3	4	2	2	2|0|0|3|0|0	0.03	0.07	1.2	0.36
MARF1	NP_001036015.1	SMC2	2|0	2	1	2	3|1|0|0|0|0	0.03	0.06	0.75	0.36
MARF1	NP_001034764.1	UNC45A	1|2	3	1.5	2	2|1|0|0|1|0	0.02	0.05	1.12	0.37
MARF1	NP_001258928.1	DOCK7	2|1	3	1.5	2	1|1|2|0|0|0	0.02	0.05	1.12	0.37
MARF1	NP_002686.2	POLR2E	2|0	2	1	2	1|2|0|1|0|0	0.02	0.05	0.75	0.37
MARF1	NP_079120.1	NUP85	0|2	2	1	2	1|2|0|0|1|1	0.02	0.05	0.75	0.37
MARF1	NP_005710.1	ARPC3	4|3	7	3.5	2	0|0|0|3|4|0	0.02	0.03	1.5	0.38
MARF1	NP_037366.1	EIF3K	2|5	7	3.5	2	2|3|0|0|2|3	0.02	0.03	1.31	0.38
MARF1	NP_149100.2	PNPT1	4|1	5	2.5	2	0|3|4|0|0|0	0.02	0.03	1.07	0.38
MARF1	NP_001254479.1	TTN	4|0	4	2	2	0|0|0|0|2|5	0.02	0.04	0.86	0.38
MARF1	NP_004629.3	PRRC2A	2|0	2	1	2	2|0|0|2|0|0	0.02	0.04	0.75	0.38
MARF1	NP_003461.2	USP7	9|7	16	8	2	3|3|7|3|1|0	0.01	0.03	1.85	0.39
MARF1	NP_001960.2	EIF5	6|5	11	5.5	2	0|6|4|0|0|0	0.01	0.02	1.65	0.39
MARF1	NP_001028721.1	BABAM1	0|4	4	2	2	0|0|0|3|2|2	0.01	0.03	0.86	0.39
MARF1	NP_006809.1	MLLT11	2|2	4	2	2	0|0|0|6|0|0	0.01	0.01	1	0.39
MARF1	NP_001240652.1	DPYSL5	0|2	2	1	2	0|0|0|0|4|1	0.01	0.02	0.6	0.39
MARF1	NP_001258766.1	RCN2	17|29	46	23	2	3|0|13|15|9|1	0.01	0.02	1.86	0.4
MARF1	NP_003861.1	IQGAP1	13|18	31	15.5	2	5|17|0|0|0|0	0.01	0.02	2.11	0.4
MARF1	NP_113668.2	RIOK1	10|15	25	12.5	2	6|0|11|2|0|0	0.01	0.02	1.97	0.4
MARF1	NP_001258708.1	PSMD6	11|13	24	12	2	4|5|8|5|0|2	0.01	0.02	2	0.4
MARF1	NP_001617.1	AKT2	5|6	11	5.5	2	0|0|11|0|0|0	0.01	0.01	1.5	0.41
MARF1	NP_065801.1	XPO5	7|4	11	5.5	2	2|3|5|3|0|0	0.01	0.02	1.5	0.41
MARF1	NP_036590.1	TIMM13	4|4	8	4	2	2|2|2|4|0|0	0.01	0.01	1.5	0.41
MARF1	NP_031398.2	DDX42	4|3	7	3.5	2	0|3|5|0|0|0	0.01	0.01	1.31	0.41
MARF1	NP_079510.1	WDR61	1|2	3	1.5	2	1|0|0|1|2|2	0.01	0.02	0.9	0.41
MARF1	NP_000308.1	PTS	12|12	24	12	2	7|3|8|1|0|0	0.01	0.01	2	0.42
MARF1	NP_116253.2	PRPF38A	8|6	14	7	2	0|0|10|3|0|0	0.01	0.01	1.62	0.42
MARF1	NP_004452.1	FARSA	6|6	12	6	2	2|0|2|2|7|1	0.01	0.01	1.64	0.42
MARF1	NP_001389.2	ECH1	4|6	10	5	2	0|5|3|2|0|0	0.01	0.01	1.5	0.42
MARF1	NP_003087.1	SNRPG	3|4	7	3.5	2	4|0|4|0|0|0	0.01	0.01	1.31	0.42
MARF1	NP_054722.2	DHX38	3|2	5	2.5	2	4|3|0|0|0|0	0	0.01	1.07	0.42
MARF1	NP_036545.1	QPCT	17|15	32	16	2	0|0|16|6|0|0	0	0.01	2.18	0.43
MARF1	NP_005960.1	NAP1L4	18|5	23	11.5	2	4|13|6|0|0|0	0	0.01	1.5	0.43
MARF1	NP_001734.1	CALM2	10|3	13	6.5	2	2|10|0|0|0|3	0	0.01	1.3	0.43
MARF1	NP_001166299.1	YTHDF2	2|2	4	2	2	0|0|0|2|2|2	0	0	1	0.43
MARF1	NP_008933.2	ADRM1	2|2	4	2	2	0|0|2|2|2|2	0	0	1	0.43
MARF1	NP_001230829.1	HDLBP	4|7	11	5.5	2	4|4|2|4|0|0	0	0.01	1.38	0.44
MARF1	NP_006297.2	SMC1A	4|6	10	5	2	5|5|0|0|1|0	0	0	1.36	0.44
MARF1	NP_001185709.1	ARPC4	4|4	8	4	2	2|4|0|0|3|1	0	0	1.33	0.44
MARF1	NP_001180286.1	NUP62	2|3	5	2.5	2	1|3|3|1|0|0	0	0.01	1.07	0.44
MARF1	NP_064505.1	UGGT1	1|2	3	1.5	2	0|3|1|2|0|0	0	0	0.75	0.44
MARF1	NP_004517.2	MCM2	39|34	73	36.5	2	9|13|22|11|0|2	0	0	2.38	0.45
MARF1	NP_004721.1	ETF1	7|12	19	9.5	2	1|11|5|2|0|0	0	0	1.58	0.45
MARF1	NP_476516.1	NAA15	9|7	16	8	2	5|0|10|0|0|0	0	0	1.6	0.45
MARF1	NP_002937.1	RPA2	5|3	8	4	2	1|0|0|4|4|2	0	0	1.2	0.45
MARF1	NP_002261.3	TNPO1	2|3	5	2.5	2	0|6|1|1|0|0	0	0	0.94	0.45
MARF1	NP_002865.1	RAD23B	0|2	2	1	2	0|7|0|0|0|0	0	0	0.43	0.45
MARF1	NP_000961.2	RPL6	24|17	41	20.5	2	0|30|0|0|0|0	0	0	2.05	0.46
MARF1	NP_005902.1	MAT2A	25|8	33	16.5	2	8|9|11|14|9|9	0	0	1.46	0.46
MARF1	NP_063940.1	DIABLO	9|12	21	10.5	2	3|7|9|1|0|0	0	0	1.66	0.46
MARF1	NP_001007215.1	CACYBP	6|7	13	6.5	2	2|8|3|2|0|0	0	0	1.5	0.46
MARF1	NP_000983.1	RPL29	2|4	6	3	2	5|3|0|0|1|0	0	0	1	0.46
MARF1	NP_002938.1	RPA3	3|2	5	2.5	2	2|3|0|1|2|3	0	0	0.94	0.46
MARF1	NP_002760.1	PRSS1	12|0	12	6	2	6|0|11|0|2|0	0	0	0.95	0.47
MARF1	NP_000017.1	ADSL	5|3	8	4	2	0|0|0|4|5|2	0	0	1.09	0.47
MARF1	NP_066977.1	PSAT1	5|2	7	3.5	2	0|6|4|0|1|0	0	0	0.95	0.47
MARF1	NP_000972.1	RPL19	4|1	5	2.5	2	2|7|0|0|1|0	0	0	0.75	0.47
MARF1	NP_001032726.1	BTF3	1|3	4	2	2	0|8|1|0|0|0	0	0	0.67	0.47
MARF1	NP_036243.1	AHSA1	0|3	3	1.5	2	0|5|0|4|0|0	0	0	0.5	0.47
MARF1	NP_001035807.1	HIST2H2AA4	13|18	31	15.5	2	8|4|10|9|0|0	0	0	1.72	0.48
MARF1	NP_001243048.1	NAA10	7|5	12	6	2	0|4|5|5|0|0	0	0	1.29	0.48
MARF1	NP_004530.1	NARS	7|4	11	5.5	2	0|0|1|5|8|0	0	0	1.18	0.48
MARF1	NP_001127845.1	NT5C2	3|3	6	3	2	0|2|8|0|0|0	0	0	0.9	0.48
MARF1	NP_001002029.3	C4B	3|2	5	2.5	2	0|0|4|4|0|1	0	0	0.83	0.48
MARF1	NP_115963.1	DPY30	2|3	5	2.5	2	2|5|1|1|1|2	0	0	0.83	0.48
MARF1	NP_076997.1	TMEM109	0|4	4	2	2	3|5|1|2|0|1	0	0	0.6	0.48
MARF1	NP_002038.2	GARS	9|12	21	10.5	2	5|12|3|2|3|2	0	0	1.57	0.49
MARF1	NP_002787.2	PSMB4	11|9	20	10	2	10|5|4|4|1|0	0	0	1.58	0.49
MARF1	NP_001020.2	RPS26	8|8	16	8	2	7|5|1|1|2|4	0	0	1.5	0.49
MARF1	NP_112182.1	ANP32E	6|4	10	5	2	4|6|3|2|2|0	0	0	1.15	0.49
MARF1	NP_002803.2	PSMD8	2|1	3	1.5	2	0|2|1|1|3|3	0	0	0.56	0.49
MARF1	NP_001005386.1	ACTR2	0|2	2	1	2	0|1|0|0|3|4	0	0	0.38	0.49
MARF1	NP_003132.2	TRIM21	16|18	34	17	2	20|3|4|0|0|0	0	0	1.89	0.5
MARF1	NP_000166.2	GPI	13|16	29	14.5	2	0|5|12|8|4|4	0	0	1.74	0.5
MARF1	NP_004166.1	SNRPD3	14|13	27	13.5	2	6|4|10|3|7|2	0	0	1.76	0.5
MARF1	NP_001123478.1	GSPT1	10|7	17	8.5	2	0|2|5|6|7|5	0	0	1.42	0.5
MARF1	NP_036387.2	XRN2	5|2	7	3.5	2	3|5|4|0|0|1	0	0	0.88	0.5
MARF1	NP_001777.1	CDK1	4|1	5	2.5	2	0|4|3|0|4|1	0	0	0.68	0.5
MARF1	NP_056229.2	RPL36	2|2	4	2	2	5|4|0|0|0|0	0	0	0.67	0.5
MARF1	NP_001092755.1	PTMA	21|10	31	15.5	2	4|13|10|9|4|3	0	0	1.45	0.51
MARF1	NP_055706.1	PDAP1	12|12	24	12	2	0|1|12|9|0|0	0	0	1.64	0.51
MARF1	NP_036557.1	RSU1	12|6	18	9	2	2|16|3|1|0|0	0	0	1.29	0.51
MARF1	NP_001073341.1	CUL4B	7|6	13	6.5	2	2|8|5|0|0|0	0	0	1.3	0.51
MARF1	NP_006800.2	TOMM34	3|4	7	3.5	2	0|0|0|5|7|0	0	0	0.88	0.51
MARF1	NP_009096.2	SF3A2	0|6	6	3	2	5|7|1|0|2|1	0	0	0.64	0.51
MARF1	NP_001127703.1	NT5DC2	2|1	3	1.5	2	6|3|0|0|0|0	0	0	0.5	0.51
MARF1	NP_001185648.1	RBBP7	18|15	33	16.5	2	4|5|13|0|10|0	0	0	1.77	0.52
MARF1	NP_000968.2	RPL13	13|12	25	12.5	2	5|19|0|0|0|0	0	0	1.56	0.52
MARF1	NP_002874.1	RANGAP1	7|6	13	6.5	2	0|1|0|2|4|10	0	0	1.22	0.52
MARF1	NP_000977.1	RPL24	3|6	9	4.5	2	5|10|0|0|0|0	0	0	0.9	0.52
MARF1	NP_006746.1	TALDO1	4|4	8	4	2	0|11|2|0|0|0	0	0	0.92	0.52
MARF1	NP_001118.3	AP1B1	2|4	6	3	2	5|5|2|0|0|0	0	0	0.75	0.52
MARF1	NP_003085.1	SNRPE	3|3	6	3	2	4|4|3|2|0|1	0	0	0.82	0.52
MARF1	NP_001254739.1	EIF6	2|3	5	2.5	2	0|3|0|0|6|2	0	0	0.68	0.52
MARF1	NP_001099000.1	CAP1	20|24	44	22	2	14|12|11|7|0|2	0	0	1.78	0.53
MARF1	NP_002755.1	PRPS1	18|19	37	18.5	2	7|0|4|9|12|10	0	0	1.79	0.53
MARF1	NP_001120792.1	UBAP2L	21|11	32	16	2	10|9|14|4|3|3	0	0	1.45	0.53
MARF1	NP_001005849.1	SUMO2	3|3	6	3	2	4|4|0|3|4|2	0	0	0.75	0.53
MARF1	NP_001127836.1	MAP4	2|2	4	2	2	5|6|0|0|0|0	0	0	0.55	0.53
MARF1	NP_000134.2	FH	3|0	3	1.5	2	2|10|0|0|0|0	0	0	0.38	0.53
MARF1	NP_004730.2	MTA2	2|0	2	1	2	2|5|3|0|0|0	0	0	0.3	0.53
MARF1	NP_002145.3	HSPA4	54|49	103	51.5	2	13|30|22|15|15|18	0	0	2.21	0.54
MARF1	NP_036611.2	YWHAG	31|50	81	40.5	2	0|9|35|16|0|0	0	0	2.02	0.54
MARF1	NP_004550.2	YBX1	18|26	44	22	2	11|6|20|7|2|3	0	0	1.74	0.54
MARF1	NP_001230865.1	PRPSAP2	22|21	43	21.5	2	0|1|1|5|18|11	0	0	1.9	0.54
MARF1	NP_005436.1	SMC3	8|10	18	9	2	8|8|0|0|5|0	0	0	1.29	0.54
MARF1	NP_001138926.1	STMN1	11|5	16	8	2	4|13|5|0|0|0	0	0	1.09	0.54
MARF1	NP_076943.1	C19orf43	4|4	8	4	2	4|2|7|3|0|0	0	0	0.86	0.54
MARF1	NP_000982.2	RPL28	3|3	6	3	2	0|9|0|2|2|0	0	0	0.69	0.54
MARF1	NP_001124384.1	SUGT1	3|1	4	2	2	0|1|0|2|6|4	0	0	0.5	0.54
MARF1	NP_003671.1	YARS	26|22	48	24	2	3|16|16|7|0|1	0	0	1.85	0.55
MARF1	NP_001128727.1	RBBP4	20|17	37	18.5	2	7|5|15|11|0|7	0	0	1.68	0.55
MARF1	NP_003746.2	EIF3G	14|13	27	13.5	2	15|6|5|2|2|4	0	0	1.56	0.55
MARF1	NP_006392.1	ANP32B	10|11	21	10.5	2	1|10|8|5|1|3	0	0	1.37	0.55
MARF1	NP_001106673.1	NACA	7|9	16	8	2	3|9|7|4|3|3	0	0	1.2	0.55
MARF1	NP_004514.2	KIF11	9|7	16	8	2	19|0|2|0|0|0	0	0	1.14	0.55
MARF1	NP_001231178.1	APEX1	8|3	11	5.5	2	3|12|2|4|3|3	0	0	0.87	0.55
MARF1	NP_002258.2	KPNA3	4|1	5	2.5	2	0|0|0|3|7|4	0	0	0.54	0.55
MARF1	NP_001087.2	ACLY	110|113	223	111.5	2	34|21|54|41|33|28	0	0	2.59	0.56
MARF1	NP_003396.1	YWHAH	25|31	56	28	2	0|5|25|14|0|0	0	0	1.91	0.56
MARF1	NP_003082.1	SNRPB	14|16	30	15	2	4|11|2|4|9|9	0	0	1.55	0.56
MARF1	NP_002807.1	PSMD12	15|5	20	10	2	4|13|10|5|0|3	0	0	1.07	0.56
MARF1	NP_001240308.1	RPL15	7|5	12	6	2	2|18|0|0|0|0	0	0	0.9	0.56
MARF1	NP_009109.3	STRAP	5|7	12	6	2	2|8|5|5|4|6	0	0	0.95	0.56
MARF1	NP_001264.2	CHD4	2|3	5	2.5	2	7|5|2|0|0|0	0	0	0.54	0.56
MARF1	NP_006175.2	NUCB1	2|3	5	2.5	2	6|7|1|1|0|0	0	0	0.54	0.56
MARF1	NP_075388.2	RSRC2	2|3	5	2.5	2	4|1|5|5|0|0	0	0	0.54	0.56
MARF1	NP_001153146.1	SYNCRIP	13|16	29	14.5	2	0|0|17|4|10|2	0	0	1.4	0.57
MARF1	NP_001157789.1	FLNB	10|13	23	11.5	2	2|1|18|7|0|0	0	0	1.28	0.57
MARF1	NP_000958.1	RPL3	11|7	18	9	2	4|21|0|0|0|0	0	0	1.08	0.57
MARF1	NP_000062.1	CBS	8|5	13	6.5	2	4|10|2|5|6|5	0	0	0.93	0.57
MARF1	NP_001243439.1	SSBP1	4|8	12	6	2	2|3|10|7|0|4	0	0	0.86	0.57
MARF1	NP_001139021.1	TXNDC5	7|4	11	5.5	2	1|11|5|4|0|0	0	0	0.82	0.57
MARF1	NP_000994.1	RPLP1	4|3	7	3.5	2	6|7|0|1|3|1	0	0	0.66	0.57
MARF1	NP_001681.2	ATP6V1A	5|2	7	3.5	2	3|11|4|0|0|1	0	0	0.58	0.57
MARF1	NP_057390.1	DNAJB11	0|5	5	2.5	2	3|1|5|4|6|6	0	0	0.44	0.57
MARF1	NP_001914.3	DDB1	38|30	68	34	2	20|22|8|11|16|15	0	0	1.76	0.58
MARF1	NP_002789.1	PSMB6	15|12	27	13.5	2	10|10|10|8|3|4	0	0	1.35	0.58
MARF1	NP_006296.1	ANP32A	9|10	19	9.5	2	8|9|7|7|2|0	0	0	1.19	0.58
MARF1	NP_001012496.1	U2AF2	10|7	17	8.5	2	5|5|14|6|2|1	0	0	1.02	0.58
MARF1	NP_003084.1	SNRPC	9|7	16	8	2	7|6|9|7|7|5	0	0	1.04	0.58
MARF1	NP_002797.3	PSMC6	9|5	14	7	2	8|2|5|5|8|7	0	0	0.91	0.58
MARF1	NP_001022.1	RPS28	5|5	10	5	2	4|10|5|4|2|2	0	0	0.79	0.58
MARF1	NP_006382.1	IPO7	5|4	9	4.5	2	9|5|4|0|0|1	0	0	0.75	0.58
MARF1	NP_000986.2	RPL34	4|4	8	4	2	4|9|0|0|4|0	0	0	0.71	0.58
MARF1	NP_005917.2	MFAP1	0|5	5	2.5	2	1|0|12|6|0|0	0	0	0.39	0.58
MARF1	NP_001596.2	AARS	15|16	31	15.5	2	5|16|9|8|6|5	0	0	1.41	0.59
MARF1	NP_001129676.1	RCC2	13|17	30	15	2	6|13|15|7|1|3	0	0	1.29	0.59
MARF1	NP_002788.1	PSMB5	13|10	23	11.5	2	11|10|9|8|4|4	0	0	1.15	0.59
MARF1	NP_004930.1	DDX1	9|9	18	9	2	8|12|3|1|5|5	0	0	1.08	0.59
MARF1	NP_001020374.1	U2AF1	9|8	17	8.5	2	4|7|11|7|5|3	0	0	1.02	0.59
MARF1	NP_057123.1	C14orf166	7|7	14	7	2	9|13|0|0|0|2	0	0	0.88	0.59
MARF1	NP_001008493.1	ENAH	0|10	10	5	2	10|8|7|1|0|0	0	0	0.6	0.59
MARF1	NP_000981.1	RPL27A	4|4	8	4	2	8|6|0|1|4|4	0	0	0.67	0.59
MARF1	NP_001248396.1	NSRP1	2|6	8	4	2	0|2|15|5|0|0	0	0	0.55	0.59
MARF1	NP_001035095.1	TCERG1	3|2	5	2.5	2	4|12|1|0|0|0	0	0	0.44	0.59
MARF1	NP_006591.1	NUDC	23|18	41	20.5	2	5|15|15|13|4|5	0	0	1.43	0.6
MARF1	NP_060502.1	LUC7L	22|18	40	20	2	5|4|25|0|0|11	0	0	1.46	0.6
MARF1	NP_000260.1	NME1	19|19	38	19	2	6|12|10|17|5|10	0	0	1.46	0.6
MARF1	NP_002782.1	PSMA6	21|13	34	17	2	14|14|12|9|4|1	0	0	1.27	0.6
MARF1	NP_005959.2	HNRNPM	8|9	17	8.5	2	0|26|0|0|0|1	0	0	0.94	0.6
MARF1	NP_056444.3	PRPF31	8|9	17	8.5	2	5|0|20|2|0|0	0	0	0.94	0.6
MARF1	NP_001156752.1	HTATSF1	5|11	16	8	2	10|5|14|0|0|0	0	0	0.83	0.6
MARF1	NP_005397.1	ROCK1	7|7	14	7	2	10|1|14|0|0|0	0	0	0.84	0.6
MARF1	NP_002097.1	H2AFZ	10|0	10	5	2	6|0|9|6|0|12	0	0	0.56	0.6
MARF1	NP_001070667.1	SREK1	1|5	6	3	2	10|9|0|0|2|2	0	0	0.43	0.6
MARF1	NP_002802.2	PSMD7	2|4	6	3	2	8|7|4|1|0|0	0	0	0.47	0.6
MARF1	NP_006817.1	YWHAQ	29|35	64	32	2	4|8|30|18|6|8	0	0	1.71	0.61
MARF1	NP_001244222.1	HNRNPH1	23|38	61	30.5	2	15|19|20|24|14|16	0	0	1.45	0.61
MARF1	NP_002794.1	PSMC2	17|15	32	16	2	11|6|15|11|9|3	0	0	1.3	0.61
MARF1	NP_002257.1	KPNA2	16|14	30	15	2	9|16|4|3|9|10	0	0	1.29	0.61
MARF1	NP_001104547.1	EZR	13|16	29	14.5	2	8|15|13|4|1|1	0	0	1.21	0.61
MARF1	NP_002781.2	PSMA5	15|12	27	13.5	2	11|11|13|2|1|5	0	0	1.16	0.61
MARF1	NP_001018118.1	SERF2	13|12	25	12.5	2	9|7|14|9|5|3	0	0	1.17	0.61
MARF1	NP_005222.2	CTTN	10|15	25	12.5	2	6|21|9|4|0|0	0	0	1.04	0.61
MARF1	NP_001138416.1	MYL12B	6|6	12	6	2	10|12|0|1|2|0	0	0	0.75	0.61
MARF1	NP_001131145.1	ILF3	6|4	10	5	2	0|14|7|3|0|0	0	0	0.62	0.61
MARF1	NP_817092.1	PPM1G	5|4	9	4.5	2	3|2|0|2|12|8	0	0	0.59	0.61
MARF1	NP_003395.1	YWHAB	35|43	78	39	2	7|16|33|17|1|7	0	0	1.77	0.62
MARF1	NP_000976.1	RPL17	21|12	33	16.5	2	22|13|4|3|8|5	0	0	1.15	0.62
MARF1	NP_000995.1	RPLP2	15|15	30	15	2	5|23|3|2|8|6	0	0	1.22	0.62
MARF1	NP_002786.2	PSMB3	15|14	29	14.5	2	15|8|13|3|0|0	0	0	1.21	0.62
MARF1	NP_002936.1	RPA1	11|16	27	13.5	2	4|3|7|9|14|15	0	0	1.07	0.62
MARF1	NP_001005464.1	HIST2H3A	10|11	21	10.5	2	10|13|4|5|8|7	0	0	1.02	0.62
MARF1	NP_006436.3	PRPF8	8|12	20	10	2	13|17|3|0|2|2	0	0	0.91	0.62
MARF1	NP_055121.1	RTCB	9|7	16	8	2	8|6|0|1|13|8	0	0	0.83	0.62
MARF1	NP_002793.2	PSMC1	6|8	14	7	2	11|5|11|4|4|1	0	0	0.78	0.62
MARF1	NP_037473.3	OLA1	7|6	13	6.5	2	7|15|5|0|0|1	0	0	0.72	0.62
MARF1	NP_000964.1	RPL8	7|5	12	6	2	11|11|0|0|3|5	0	0	0.67	0.62
MARF1	NP_000980.1	RPL30	4|8	12	6	2	9|7|0|0|11|7	0	0	0.67	0.62
MARF1	NP_002379.3	MCM3	50|58	108	54	2	17|21|19|28|32|31	0	0	1.78	0.63
MARF1	NP_003133.1	SSB	30|26	56	28	2	11|33|11|6|0|0	0	0	1.53	0.63
MARF1	NP_001091974.1	DDX17	23|17	40	20	2	16|22|10|8|11|7	0	0	1.22	0.63
MARF1	NP_001229268.1	PFKP	22|17	39	19.5	2	0|0|6|14|23|10	0	0	1.24	0.63
MARF1	NP_005871.1	DNAJA2	16|20	36	18	2	1|2|0|15|16|13	0	0	1.23	0.63
MARF1	NP_624311.1	PPIL4	18|18	36	18	2	9|8|25|8|0|0	0	0	1.29	0.63
MARF1	NP_002778.1	PSMA2	15|15	30	15	2	17|12|9|9|4|5	0	0	1.18	0.63
MARF1	NP_000969.1	RPL23	15|13	28	14	2	17|7|12|8|9|6	0	0	1.11	0.63
MARF1	NP_002785.1	PSMB2	12|13	25	12.5	2	14|10|9|11|4|0	0	0	1.07	0.63
MARF1	NP_002620.1	PGAM1	15|8	23	11.5	2	8|25|5|1|3|0	0	0	0.91	0.63
MARF1	NP_002784.1	PSMB1	11|9	20	10	2	11|15|9|2|1|2	0	0	0.86	0.63
MARF1	NP_001003.1	RPS8	8|6	14	7	2	13|16|1|0|1|0	0	0	0.7	0.63
MARF1	NP_001485.2	GDI2	6|3	9	4.5	2	10|9|1|1|2|8	0	0	0.5	0.63
MARF1	NP_002464.1	MYH9	110|93	203	101.5	2	54|76|0|0|4|1	0	0	2.27	0.64
MARF1	NP_001129171.1	YWHAZ	38|43	81	40.5	2	17|27|30|20|4|11	0	0	1.58	0.64
MARF1	NP_005310.1	HIST1H1C	34|21	55	27.5	2	18|21|22|9|19|22	0	0	1.27	0.64
MARF1	NP_001072992.1	PAICS	24|26	50	25	2	17|20|17|19|5|6	0	0	1.34	0.64
MARF1	NP_005446.2	ZRANB2	21|23	44	22	2	7|6|30|15|0|0	0	0	1.27	0.64
MARF1	NP_001036816.1	TPM3	22|18	40	20	2	12|25|12|4|0|5	0	0	1.22	0.64
MARF1	NP_004387.1	DDX5	19|16	35	17.5	2	11|20|13|13|9|6	0	0	1.14	0.64
MARF1	NP_055815.1	STK38L	15|18	33	16.5	2	22|7|18|3|1|1	0	0	1.05	0.64
MARF1	NP_001181875.1	EIF4G1	18|14	32	16	2	17|18|10|4|5|6	0	0	1.07	0.64
MARF1	NP_002800.2	PSMD3	13|12	25	12.5	2	15|11|14|4|4|6	0	0	0.94	0.64
MARF1	NP_003748.1	EIF3I	10|14	24	12	2	21|15|5|1|6|3	0	0	0.86	0.64
MARF1	NP_001349.2	DHX15	9|5	14	7	2	9|19|7|0|0|2	0	0	0.6	0.64
MARF1	NP_004784.2	LONP1	9|4	13	6.5	2	3|3|6|4|16|11	0	0	0.59	0.64
MARF1	NP_006073.2	TUBA1B	120|106	226	113	2	0|0|60|87|0|0	0	0	2.31	0.65
MARF1	NP_001307.2	CSE1L	100|64	164	82	2	25|30|56|48|11|23	0	0	1.84	0.65
MARF1	NP_006635.2	HSPH1	31|32	63	31.5	2	21|28|15|7|3|2	0	0	1.48	0.65
MARF1	NP_002262.3	IPO5	26|18	44	22	2	17|17|25|11|0|5	0	0	1.12	0.65
MARF1	NP_001019770.1	HIST2H2BF	20|20	40	20	2	3|24|12|10|17|12	0	0	1.13	0.65
MARF1	NP_001091674.1	HNRNPF	16|17	33	16.5	2	8|7|10|20|15|11	0	0	1.08	0.65
MARF1	NP_004484.1	HSD17B10	16|13	29	14.5	2	13|22|11|4|0|3	0	0	0.95	0.65
MARF1	NP_690002.2	FAM133B	17|9	26	13	2	17|13|11|18|9|10	0	0	0.81	0.65
MARF1	NP_000993.1	RPLP0	14|11	25	12.5	2	7|23|2|3|14|8	0	0	0.83	0.65
MARF1	NP_002790.1	PSMB7	13|11	24	12	2	14|15|14|6|2|4	0	0	0.84	0.65
MARF1	NP_001177966.1	PSMD1	11|10	21	10.5	2	14|9|15|6|6|10	0	0	0.81	0.65
MARF1	NP_006592.3	PTGES3	9|5	14	7	2	3|6|4|10|18|10	0	0	0.55	0.65
MARF1	NP_000978.1	RPL26	8|5	13	6.5	2	17|14|0|0|5|2	0	0	0.54	0.65
MARF1	NP_055317.1	PRPF19	3|6	9	4.5	2	14|15|0|0|3|0	0	0	0.42	0.65
MARF1	NP_006422.1	CCT2	103|87	190	95	2	59|50|33|15|32|30	0	0	2.01	0.66
MARF1	NP_005906.2	MCM6	53|84	137	68.5	2	37|25|45|34|48|36	0	0	1.58	0.66
MARF1	NP_001753.1	CCT6A	70|62	132	66	2	50|26|22|20|31|26	0	0	1.85	0.66
MARF1	NP_009202.1	STK38	63|50	113	56.5	2	45|13|39|16|6|5	0	0	1.69	0.66
MARF1	NP_002777.1	PSMA1	38|37	75	37.5	2	20|19|34|22|6|6	0	0	1.48	0.66
MARF1	NP_001029249.1	HIST2H4B	29|26	55	27.5	2	27|23|16|11|13|12	0	0	1.25	0.66
MARF1	NP_006280.3	TLN1	23|26	49	24.5	2	28|24|10|5|0|2	0	0	1.19	0.66
MARF1	NP_004528.1	NAP1L1	21|25	46	23	2	17|16|22|20|11|7	0	0	1.17	0.66
MARF1	NP_002783.1	PSMA7	24|19	43	21.5	2	23|22|15|7|2|5	0	0	1.07	0.66
MARF1	NP_001186092.1	PSMC5	20|19	39	19.5	2	20|9|18|12|15|10	0	0	1.1	0.66
MARF1	NP_001403.1	EIF1AX	10|12	22	11	2	17|10|18|10|8|8	0	0	0.73	0.66
MARF1	NP_006494.1	PSMC4	12|7	19	9.5	2	16|6|13|8|16|12	0	0	0.63	0.66
MARF1	NP_003391.1	XPO1	10|8	18	9	2	12|18|10|4|0|0	0	0	0.67	0.66
MARF1	NP_001139247.1	FKBP5	9|8	17	8.5	2	0|0|0|11|17|11	0	0	0.65	0.66
MARF1	NP_004956.5	HMGN1	2|12	14	7	2	18|15|10|4|3|2	0	0	0.49	0.66
MARF1	NP_001034708.1	PRMT5	111|97	208	104	2	57|28|65|28|11|10	0	0	2.08	0.67
MARF1	NP_006079.1	TUBB4B	90|82	172	86	2	13|16|50|67|10|7	0	0	1.94	0.67
MARF1	NP_001189360.1	PRDX1	40|34	74	37	2	22|30|27|24|16|19	0	0	1.37	0.67
MARF1	NP_055040.2	PPP2R1A	31|33	64	32	2	21|23|20|18|30|22	0	0	1.28	0.67
MARF1	NP_001018146.1	NME1-NME2	31|29	60	30	2	13|24|0|31|6|19	0	0	1.22	0.67
MARF1	NP_003002.2	SET	24|24	48	24	2	0|26|21|16|2|4	0	0	1.14	0.67
MARF1	NP_001032752.1	EEF1B2	27|20	47	23.5	2	17|13|20|13|24|21	0	0	1.08	0.67
MARF1	NP_006784.1	PRDX3	25|22	47	23.5	2	24|27|12|12|3|7	0	0	1.12	0.67
MARF1	NP_001107565.1	LSM14A	24|17	41	20.5	2	27|19|13|6|15|5	0	0	1.01	0.67
MARF1	NP_001527.3	PRMT1	21|20	41	20.5	2	24|13|22|11|5|3	0	0	1.04	0.67
MARF1	NP_005800.3	PRDX2	21|20	41	20.5	2	21|25|15|10|10|9	0	0	1.01	0.67
MARF1	NP_066299.2	MYL6	21|19	40	20	2	23|23|0|6|9|11	0	0	1.05	0.67
MARF1	NP_002799.3	PSMD2	17|11	28	14	2	14|12|26|8|14|13	0	0	0.78	0.67
MARF1	NP_001136077.1	EFTUD2	15|12	27	13.5	2	21|28|3|0|7|0	0	0	0.72	0.67
MARF1	NP_002347.5	MARCKS	14|11	25	12.5	2	4|28|10|15|3|4	0	0	0.71	0.67
MARF1	NP_001008.1	RPS13	9|10	19	9.5	2	20|19|2|0|7|7	0	0	0.62	0.67
MARF1	NP_001104026.1	FLNA	97|105	202	101	2	41|27|92|31|21|27	0	0	1.85	0.68
MARF1	NP_821133.1	TUBB	104|93	197	98.5	2	26|29|58|70|29|24	0	0	1.88	0.68
MARF1	NP_036205.1	CCT5	90|85	175	87.5	2	51|56|49|41|49|34	0	0	1.68	0.68
MARF1	NP_110379.2	TCP1	73|76	149	74.5	2	48|30|22|22|48|30	0	0	1.77	0.68
MARF1	NP_002005.1	FKBP4	60|77	137	68.5	2	15|19|26|41|53|46	0	0	1.47	0.68
MARF1	NP_001159757.1	CCT7	56|55	111	55.5	2	41|24|32|31|37|23	0	0	1.51	0.68
MARF1	NP_003676.2	KHSRP	27|24	51	25.5	2	19|27|29|24|12|9	0	0	0.96	0.68
MARF1	NP_001001329.1	PRKCSH	22|24	46	23	2	15|28|30|20|8|0	0	0	0.88	0.68
MARF1	NP_001091.1	ACTA1	0|43	43	21.5	2	7|0|45|48|7|8	0	0	0.64	0.68
MARF1	NP_006704.3	SUB1	19|22	41	20.5	2	28|17|29|18|13|12	0	0	0.82	0.68
MARF1	NP_002622.2	PGD	20|13	33	16.5	2	8|15|11|14|27|22	0	0	0.77	0.68
MARF1	NP_001124463.1	HYOU1	17|15	32	16	2	14|38|7|6|0|0	0	0	0.81	0.68
MARF1	NP_665906.1	HMGA1	14|17	31	15.5	2	15|12|23|20|10|11	0	0	0.8	0.68
MARF1	NP_001530.1	DNAJA1	11|17	28	14	2	6|12|4|21|26|21	0	0	0.62	0.68
MARF1	NP_006286.1	VARS	12|15	27	13.5	2	0|0|4|11|30|15	0	0	0.72	0.68
MARF1	NP_002119.1	HMGB1	12|14	26	13	2	20|20|19|10|5|2	0	0	0.66	0.68
MARF1	NP_001012321.1	RPSA	13|10	23	11.5	2	19|29|8|1|7|10	0	0	0.59	0.68
MARF1	NP_006752.1	YWHAE	59|71	130	65	2	18|41|61|36|15|23	0	0	1.41	0.69
MARF1	NP_006421.2	CCT4	64|64	128	64	2	51|48|28|31|49|44	0	0	1.3	0.69
MARF1	NP_002473.2	NASP	67|58	125	62.5	2	21|30|64|35|17|17	0	0	1.45	0.69
MARF1	NP_002256.2	KPNB1	57|55	112	56	2	46|47|47|34|28|36	0	0	1.2	0.69
MARF1	NP_055644.2	DDX46	54|57	111	55.5	2	38|11|57|33|16|3	0	0	1.3	0.69
MARF1	NP_000025.1	ALDOA	45|45	90	45	2	34|35|37|27|14|20	0	0	1.27	0.69
MARF1	NP_057103.2	LUC7L2	50|39	89	44.5	2	36|26|61|44|29|0	0	0	0.95	0.69
MARF1	NP_005905.2	MCM4	38|36	74	37	2	28|25|21|11|40|36	0	0	1.07	0.69
MARF1	NP_005733.1	PDIA6	35|37	72	36	2	20|45|33|27|21|20	0	0	1.03	0.69
MARF1	NP_003325.2	UBA1	36|27	63	31.5	2	23|65|16|9|2|5	0	0	0.91	0.69
MARF1	NP_001180345.1	DDX3X	29|26	55	27.5	2	47|25|33|21|21|12	0	0	0.79	0.69
MARF1	NP_001258978.1	TRAP1	21|33	54	27	2	22|46|33|20|9|15	0	0	0.8	0.69
MARF1	NP_066283.1	PPM1A	24|24	48	24	2	11|1|53|34|4|2	0	0	0.73	0.69
MARF1	NP_004068.2	CS	21|23	44	22	2	16|42|30|6|4|10	0	0	0.75	0.69
MARF1	NP_004199.1	AIFM1	22|17	39	19.5	2	9|6|14|57|17|16	0	0	0.65	0.69
MARF1	NP_005262.1	GLUD1	15|19	34	17	2	25|27|22|17|5|5	0	0	0.69	0.69
MARF1	NP_004902.1	PDIA4	17|15	32	16	2	6|44|16|13|3|10	0	0	0.66	0.69
MARF1	NP_055205.2	SND1	18|12	30	15	2	22|45|14|4|11|8	0	0	0.56	0.69
MARF1	NP_001017963.2	HSP90AA1	216|211	427	213.5	2	94|102|157|135|129|114	0	0	1.52	0.7
MARF1	NP_005336.3	HSPA1A	211|181	392	196	2	84|112|99|113|112|115	0	0	1.73	0.7
MARF1	NP_002147.2	HSPD1	188|193	381	190.5	2	179|225|117|113|148|153	0	0	1.03	0.7
MARF1	NP_001258898.1	HSP90AB1	179|185	364	182	2	81|90|142|126|105|105	0	0	1.46	0.7
MARF1	NP_006588.1	HSPA8	172|163	335	167.5	2	110|126|99|99|108|109	0	0	1.46	0.7
MARF1	NP_009057.1	VCP	136|119	255	127.5	2	114|113|124|73|33|34	0	0	1.09	0.7
MARF1	NP_003290.1	HSP90B1	117|112	229	114.5	2	86|119|126|98|78|52	0	0	1	0.7
MARF1	NP_006576.2	CCT8	98|100	198	99	2	69|47|64|72|92|79	0	0	1.22	0.7
MARF1	NP_001952.1	EEF2	101|95	196	98	2	102|138|78|94|135|121	0	0	0.75	0.7
MARF1	NP_002645.3	PKM	92|87	179	89.5	2	89|82|87|93|145|119	0	0	0.75	0.7
MARF1	NP_005338.1	HSPA5	74|72	146	73	2	94|110|66|64|70|76	0	0	0.78	0.7
MARF1	NP_004125.3	HSPA9	72|61	133	66.5	2	63|97|64|61|83|86	0	0	0.75	0.7
MARF1	NP_002131.2	HNRNPK	64|65	129	64.5	2	96|110|78|89|134|117	0	0	0.54	0.7
MARF1	NP_001092.1	ACTB	69|54	123	61.5	2	59|106|51|58|76|76	0	0	0.72	0.7
MARF1	NP_001419.1	ENO1	63|50	113	56.5	2	60|92|37|47|61|92	0	0	0.69	0.7
MARF1	NP_002037.2	GAPDH	61|49	110	55	2	54|71|20|28|100|74	0	0	0.67	0.7
MARF1	NP_001814.2	CKB	54|55	109	54.5	2	27|64|51|31|29|40	0	0	1.05	0.7
MARF1	NP_000810.1	GART	50|53	103	51.5	2	24|17|29|42|69|64	0	0	0.88	0.7
MARF1	NP_005947.3	MTHFD1	54|49	103	51.5	2	37|33|14|36|68|61	0	0	0.93	0.7
MARF1	NP_001395.1	EEF1G	50|50	100	50	2	57|55|46|54|58|59	0	0	0.86	0.7
MARF1	NP_001460.1	XRCC6	49|47	96	48	2	71|79|26|13|59|54	0	0	0.69	0.7
MARF1	NP_000933.1	PPIB	45|43	88	44	2	66|52|73|55|14|28	0	0	0.68	0.7
MARF1	NP_001157108.1	GTF2I	44|43	87	43.5	2	63|29|33|26|71|42	0	0	0.74	0.7
MARF1	NP_001393.1	EEF1A1	43|43	86	43	2	81|77|41|46|207|143	0	0	0.3	0.7
MARF1	NP_001167568.1	LDHB	44|37	81	40.5	2	35|52|33|38|66|49	0	0	0.73	0.7
MARF1	NP_066964.1	XRCC5	41|40	81	40.5	2	57|61|28|15|42|37	0	0	0.76	0.7
MARF1	NP_005372.2	NCL	39|39	78	39	2	62|113|40|25|21|21	0	0	0.54	0.7
MARF1	NP_001164105.1	FUS	43|34	77	38.5	2	97|89|38|33|58|48	0	0	0.47	0.7
MARF1	NP_001018077.1	SERBP1	31|45	76	38	2	75|8|85|43|36|27	0	0	0.56	0.7
MARF1	NP_001408.2	EIF4B	33|41	74	37	2	67|90|56|41|8|6	0	0	0.52	0.7
MARF1	NP_003698.1	RUVBL1	39|33	72	36	2	34|30|19|49|55|64	0	0	0.64	0.7
MARF1	NP_001019820.1	CANX	29|39	68	34	2	41|86|56|51|64|47	0	0	0.5	0.7
MARF1	NP_001245366.1	TARS	32|32	64	32	2	17|12|14|48|79|65	0	0	0.5	0.7
MARF1	NP_006657.1	RUVBL2	34|30	64	32	2	20|15|19|59|67|64	0	0	0.51	0.7
MARF1	NP_001159829.1	SHMT2	26|35	61	30.5	2	57|45|58|36|41|37	0	0	0.57	0.7
MARF1	NP_002697.1	PPM1B	30|29	59	29.5	2	152|104|116|64|60|49	0	0	0.24	0.7
MARF1	NP_001407.1	EIF4A1	28|27	55	27.5	2	55|55|33|69|79|77	0	0	0.37	0.7
MARF1	NP_938148.1	GANAB	33|22	55	27.5	2	53|100|36|30|36|37	0	0	0.43	0.7
MARF1	NP_005013.1	PFN1	25|29	54	27	2	31|23|19|32|58|44	0	0	0.6	0.7
MARF1	NP_006614.2	PHGDH	26|28	54	27	2	40|33|23|36|43|31	0	0	0.68	0.7
MARF1	NP_001017423.1	ALDH18A1	26|27	53	26.5	2	38|57|26|20|27|15	0	0	0.65	0.7
MARF1	NP_006098.2	LUC7L3	25|23	48	24	2	30|22|28|22|29|22	0	0	0.83	0.7
MARF1	NP_004893.1	RBM39	25|22	47	23.5	2	98|83|54|45|47|42	0	0	0.3	0.7
MARF1	NP_114368.1	PTBP1	26|21	47	23.5	2	37|83|24|17|15|31	0	0	0.47	0.7
MARF1	NP_001158886.1	LDHA	26|20	46	23	2	32|41|17|19|47|35	0	0	0.56	0.7
MARF1	NP_005057.1	SFPQ	26|18	44	22	2	90|88|20|13|40|50	0	0	0.29	0.7
MARF1	NP_000678.1	AHCY	21|22	43	21.5	2	42|32|48|54|64|61	0	0	0.36	0.7
MARF1	NP_000996.2	RPS3	19|22	41	20.5	2	59|50|26|16|80|66	0	0	0.3	0.7
MARF1	NP_001002251.1	ARL6IP4	21|20	41	20.5	2	35|21|35|17|20|12	0	0	0.68	0.7
MARF1	NP_002127.1	HNRNPA1	19|19	38	19	2	63|51|19|9|27|19	0	0	0.4	0.7
MARF1	NP_112533.1	HNRNPA2B1	24|14	38	19	2	56|66|23|8|26|30	0	0	0.38	0.7
MARF1	NP_000909.2	P4HB	18|19	37	18.5	2	54|99|31|19|42|37	0	0	0.28	0.7
MARF1	NP_001013.1	RPS19	25|12	37	18.5	2	46|49|17|17|19|20	0	0	0.48	0.7
MARF1	NP_002583.1	PCNA	20|17	37	18.5	2	33|30|24|64|74|79	0	0	0.26	0.7
MARF1	NP_000990.1	RPL38	19|17	36	18	2	41|18|20|12|19|12	0	0	0.67	0.7
MARF1	NP_001002.1	RPS7	17|19	36	18	2	35|40|13|8|22|16	0	0	0.56	0.7
MARF1	NP_003371.2	VIM	24|12	36	18	2	45|120|6|7|3|4	0	0	0.31	0.7
MARF1	NP_001203.1	C1QBP	17|18	35	17.5	2	16|27|12|33|26|26	0	0	0.61	0.7
MARF1	NP_004896.1	PRDX6	17|17	34	17	2	49|61|35|21|8|13	0	0	0.35	0.7
MARF1	NP_001427.2	FBL	17|16	33	16.5	2	168|194|40|20|79|76	0	0	0.11	0.7
MARF1	NP_005909.2	MDH2	19|14	33	16.5	2	29|62|17|15|24|22	0	0	0.43	0.7
MARF1	NP_001186600.1	CALU	14|18	32	16	2	16|25|21|12|34|23	0	0	0.59	0.7
MARF1	NP_001191397.1	RBM10	14|18	32	16	2	93|5|54|7|7|7	0	0	0.31	0.7
MARF1	NP_072045.1	RPS18	15|17	32	16	2	45|33|17|12|29|20	0	0	0.45	0.7
MARF1	NP_004334.1	CALR	15|16	31	15.5	2	13|50|19|19|11|19	0	0	0.53	0.7
MARF1	NP_005304.3	PDIA3	19|12	31	15.5	2	20|50|14|19|12|18	0	0	0.52	0.7
MARF1	NP_066953.1	PPIA	17|14	31	15.5	2	19|33|7|11|29|20	0	0	0.57	0.7
MARF1	NP_006214.2	PIN4	14|15	29	14.5	2	22|19|25|13|9|11	0	0	0.66	0.7
MARF1	NP_001123525.2	EEF1D	14|14	28	14	2	24|20|17|7|11|10	0	0	0.69	0.7
MARF1	NP_001138880.1	NONO	15|13	28	14	2	71|79|19|18|34|30	0	0	0.23	0.7
MARF1	NP_001271.1	CIRBP	14|14	28	14	2	51|36|15|14|23|19	0	0	0.38	0.7
MARF1	NP_006316.1	RAN	13|14	27	13.5	2	22|25|14|10|28|19	0	0	0.54	0.7
MARF1	NP_000282.1	PGK1	14|12	26	13	2	43|45|25|42|66|60	0	0	0.23	0.7
MARF1	NP_000997.1	RPS3A	12|14	26	13	2	46|24|4|0|25|13	0	0	0.41	0.7
MARF1	NP_060531.2	PRPF38B	16|10	26	13	2	43|27|40|27|4|2	0	0	0.35	0.7
MARF1	NP_000998.1	RPS4X	17|8	25	12.5	2	47|21|16|3|29|18	0	0	0.39	0.7
MARF1	NP_001677.2	ATP5B	14|11	25	12.5	2	60|97|11|13|30|26	0	0	0.2	0.7
MARF1	NP_001011.1	RPS16	11|13	24	12	2	39|24|11|5|38|26	0	0	0.35	0.7
MARF1	NP_001137232.1	EIF5A	14|10	24	12	2	19|21|15|20|26|21	0	0	0.53	0.7
MARF1	NP_001258025.1	PUF60	11|13	24	12	2	66|41|30|13|5|3	0	0	0.26	0.7
MARF1	NP_002943.2	RPS2	14|10	24	12	2	53|51|19|6|18|19	0	0	0.29	0.7
MARF1	NP_001005.1	RPS10	10|13	23	11.5	2	98|71|28|13|36|44	0	0	0.16	0.7
MARF1	NP_005491.1	SAE1	13|10	23	11.5	2	9|3|12|26|35|31	0	0	0.38	0.7
MARF1	NP_001096137.1	PSMA4	13|9	22	11	2	30|20|23|17|14|9	0	0	0.45	0.7
MARF1	NP_003008.1	SRSF3	13|9	22	11	2	43|36|23|18|24|19	0	0	0.32	0.7
MARF1	NP_003783.1	EDF1	11|11	22	11	2	21|19|12|9|12|2	0	0	0.63	0.7
MARF1	NP_006734.1	RBM3	11|11	22	11	2	35|23|19|11|18|9	0	0	0.43	0.7
MARF1	NP_001001563.1	TIMM50	9|11	20	10	2	2|2|7|23|32|18	0	0	0.41	0.7
MARF1	NP_001004.2	RPS9	10|10	20	10	2	36|30|3|0|9|5	0	0	0.4	0.7
MARF1	NP_001070908.1	BCLAF1	11|9	20	10	2	38|36|30|12|38|39	0	0	0.26	0.7
MARF1	NP_001122324.1	SRRT	8|12	20	10	2	10|7|25|19|12|7	0	0	0.54	0.7
MARF1	NP_001609.2	PARP1	11|8	19	9.5	2	51|70|0|0|9|5	0	0	0.22	0.7
MARF1	NP_001019.1	RPS25	9|9	18	9	2	55|52|19|15|60|38	0	0	0.16	0.7
MARF1	NP_001129675.1	CCDC124	9|9	18	9	2	21|14|13|13|1|0	0	0	0.56	0.7
MARF1	NP_001156757.1	EWSR1	8|10	18	9	2	40|31|11|13|17|14	0	0	0.31	0.7
MARF1	NP_003080.2	SNRNP70	10|8	18	9	2	35|36|30|12|9|7	0	0	0.27	0.7
MARF1	NP_005773.3	ALYREF	9|9	18	9	2	51|66|28|12|29|21	0	0	0.18	0.7
MARF1	NP_000975.2	RPL23A	9|8	17	8.5	2	45|37|2|1|16|18	0	0	0.26	0.7
MARF1	NP_002511.1	NPM1	9|8	17	8.5	2	19|38|9|18|22|19	0	0	0.32	0.7
MARF1	NP_003312.3	TUFM	11|6	17	8.5	2	41|46|24|53|71|66	0	0	0.13	0.7
MARF1	NP_003555.1	TAGLN2	10|7	17	8.5	2	17|24|9|6|20|21	0	0	0.39	0.7
MARF1	NP_005564.1	LMNB1	4|13	17	8.5	2	19|40|16|12|13|10	0	0	0.34	0.7
MARF1	NP_000265.1	OAT	9|7	16	8	2	70|61|42|33|35|28	0	0	0.14	0.7
MARF1	NP_001017.1	RPS24	8|8	16	8	2	27|18|3|2|11|8	0	0	0.43	0.7
MARF1	NP_001124160.1	HMGB2	8|8	16	8	2	20|15|21|7|4|3	0	0	0.43	0.7
MARF1	NP_001254738.1	ILF2	9|7	16	8	2	44|45|20|46|65|54	0	0	0.15	0.7
MARF1	NP_000185.1	HPRT1	7|8	15	7.5	2	12|19|5|5|15|15	0	0	0.46	0.7
MARF1	NP_001182356.1	SRSF2	7|8	15	7.5	2	9|13|10|5|6|9	0	0	0.7	0.7
MARF1	NP_002873.1	RANBP1	8|7	15	7.5	2	10|12|9|9|13|8	0	0	0.64	0.7
MARF1	NP_005110.2	THRAP3	5|10	15	7.5	2	164|120|52|22|53|43	0	0	0.07	0.7
MARF1	NP_000960.2	RPL5	8|6	14	7	2	15|25|3|1|6|7	0	0	0.45	0.7
MARF1	NP_001016.1	RPS23	8|6	14	7	2	31|26|9|7|19|20	0	0	0.27	0.7
MARF1	NP_001896.2	CTPS1	10|4	14	7	2	10|2|5|20|16|17	0	0	0.4	0.7
MARF1	NP_002129.2	HNRNPD	6|8	14	7	2	32|26|12|10|26|17	0	0	0.25	0.7
MARF1	NP_002559.2	PABPC1	6|8	14	7	2	37|42|9|0|0|0	0	0	0.24	0.7
MARF1	NP_005817.1	HNRNPR	6|8	14	7	2	12|36|16|0|0|1	0	0	0.33	0.7
MARF1	NP_006187.2	PCBP1	7|7	14	7	2	13|15|4|17|16|15	0	0	0.44	0.7
MARF1	NP_036558.3	SF3B3	7|7	14	7	2	35|49|8|1|11|13	0	0	0.22	0.7
MARF1	NP_000405.1	HSD17B4	7|6	13	6.5	2	10|22|4|3|23|24	0	0	0.28	0.7
MARF1	NP_000966.2	RPL11	7|6	13	6.5	2	13|12|4|5|17|17	0	0	0.41	0.7
MARF1	NP_001092090.1	PCBP2	6|7	13	6.5	2	10|15|6|19|22|21	0	0	0.31	0.7
MARF1	NP_004492.2	HNRNPU	6|7	13	6.5	2	53|58|5|1|7|9	0	0	0.16	0.7
MARF1	NP_009035.3	RPL10A	7|6	13	6.5	2	33|21|0|0|19|9	0	0	0.27	0.7
MARF1	NP_057017.1	TMA7	8|5	13	6.5	2	16|10|7|5|5|7	0	0	0.59	0.7
MARF1	NP_000242.1	MSH2	7|5	12	6	2	8|8|2|4|17|13	0	0	0.47	0.7
MARF1	NP_000967.1	RPL12	6|6	12	6	2	16|21|8|8|13|6	0	0	0.36	0.7
MARF1	NP_000974.1	RPL22	5|7	12	6	2	14|11|8|8|10|9	0	0	0.51	0.7
MARF1	NP_001020241.1	RPS14	7|5	12	6	2	25|9|4|2|17|13	0	0	0.33	0.7
MARF1	NP_001257411.1	PSMD11	7|5	12	6	2	16|14|12|5|7|4	0	0	0.43	0.7
MARF1	NP_001410.2	ELAVL1	8|4	12	6	2	14|17|9|8|26|20	0	0	0.29	0.7
MARF1	NP_001988.1	FAU	6|6	12	6	2	19|19|7|7|16|12	0	0	0.33	0.7
MARF1	NP_005490.1	UBA2	6|6	12	6	2	4|9|0|2|12|9	0	0	0.6	0.7
MARF1	NP_005498.1	CFL1	7|5	12	6	2	27|35|2|11|38|35	0	0	0.17	0.7
MARF1	NP_064502.9	LARS	8|4	12	6	2	3|8|9|13|14|15	0	0	0.43	0.7
MARF1	NP_001001937.1	ATP5A1	8|3	11	5.5	2	74|74|21|44|108|89	0	0	0.06	0.7
MARF1	NP_001272.2	TBCB	5|6	11	5.5	2	4|0|4|19|21|22	0	0	0.27	0.7
MARF1	NP_005678.3	FARSB	6|5	11	5.5	2	7|3|8|4|22|11	0	0	0.4	0.7
MARF1	NP_005868.1	SF3A1	5|6	11	5.5	2	18|28|11|5|2|2	0	0	0.29	0.7
MARF1	NP_006182.2	PA2G4	8|3	11	5.5	2	27|34|0|10|59|43	0	0	0.12	0.7
MARF1	NP_055555.1	EIF4A3	6|5	11	5.5	2	13|37|6|9|2|7	0	0	0.28	0.7
MARF1	NP_071496.1	EIF4H	7|4	11	5.5	2	8|9|12|9|4|3	0	0	0.55	0.7
MARF1	NP_000652.2	RPL9	5|5	10	5	2	28|23|0|0|11|13	0	0	0.23	0.7
MARF1	NP_001006.1	RPS11	5|5	10	5	2	27|17|13|9|16|10	0	0	0.25	0.7
MARF1	NP_001007794.1	BUB3	5|5	10	5	2	4|4|4|3|10|6	0	0	0.75	0.7
MARF1	NP_001029102.1	UBA52	5|5	10	5	2	3|5|11|33|6|5	0	0	0.3	0.7
MARF1	NP_002808.3	PSMD13	6|4	10	5	2	10|6|10|5|2|3	0	0	0.58	0.7
MARF1	NP_066952.1	PPA1	7|3	10	5	2	11|18|2|2|25|28	0	0	0.21	0.7
MARF1	NP_001014.1	RPS20	5|4	9	4.5	2	13|9|6|4|14|15	0	0	0.32	0.7
MARF1	NP_003125.3	SRP14	5|4	9	4.5	2	27|23|5|3|15|11	0	0	0.21	0.7
MARF1	NP_004468.1	FRG1	4|5	9	4.5	2	28|27|24|9|12|7	0	0	0.17	0.7
MARF1	NP_004587.1	SNRPA	4|5	9	4.5	2	11|15|8|6|0|7	0	0	0.4	0.7
MARF1	NP_006089.1	RACK1	5|4	9	4.5	2	6|24|1|2|6|11	0	0	0.33	0.7
MARF1	NP_009194.2	COPE	6|3	9	4.5	2	5|6|0|7|7|12	0	0	0.52	0.7
MARF1	NP_001032360.1	EIF3B	3|5	8	4	2	15|11|18|0|2|2	0	0	0.27	0.7
MARF1	NP_001035975.1	ZNF706	3|5	8	4	2	12|9|9|11|0|0	0	0	0.38	0.7
MARF1	NP_001171546.1	ASNS	4|4	8	4	2	2|6|5|16|46|32	0	0	0.13	0.7
MARF1	NP_001177916.1	SRSF11	3|5	8	4	2	25|17|22|6|4|2	0	0	0.19	0.7
MARF1	NP_006112.3	KRT1	8|0	8	4	2	4|44|16|6|0|30	0	0	0.13	0.7
MARF1	NP_009140.1	RPL35	5|3	8	4	2	13|12|4|1|10|9	0	0	0.34	0.7
MARF1	NP_001009.1	RPS15	3|4	7	3.5	2	20|20|0|0|4|7	0	0	0.22	0.7
MARF1	NP_001117.2	ADSS	3|4	7	3.5	2	0|2|3|18|26|22	0	0	0.16	0.7
MARF1	NP_001146.2	ANXA6	3|4	7	3.5	2	0|31|3|3|0|0	0	0	0.28	0.7
MARF1	NP_001524.2	HNRNPL	5|2	7	3.5	2	19|24|13|25|69|51	0	0	0.07	0.7
MARF1	NP_002892.1	RCN1	2|5	7	3.5	2	12|16|7|7|10|4	0	0	0.28	0.7
MARF1	NP_008869.1	SNRPD1	5|2	7	3.5	2	20|13|10|1|2|1	0	0	0.24	0.7
MARF1	NP_008938.2	CPSF6	4|3	7	3.5	2	6|10|7|4|2|1	0	0	0.46	0.7
MARF1	NP_036453.1	LSM4	4|3	7	3.5	2	13|7|4|2|4|0	0	0	0.44	0.7
MARF1	NP_060289.2	TRMT10C	3|4	7	3.5	2	10|7|2|2|3|1	0	0	0.53	0.7
MARF1	NP_000979.1	RPL27	3|3	6	3	2	12|16|0|0|2|2	0	0	0.3	0.7
MARF1	NP_001021.1	RPS27	2|4	6	3	2	7|4|3|1|13|11	0	0	0.29	0.7
MARF1	NP_001026854.1	SRSF7	6|0	6	3	2	22|25|20|13|15|9	0	0	0.13	0.7
MARF1	NP_001312.1	CSRP2	2|4	6	3	2	9|2|11|6|1|0	0	0	0.35	0.7
MARF1	NP_002130.2	RBMX	6|0	6	3	2	25|29|0|0|0|0	0	0	0.17	0.7
MARF1	NP_003893.2	FUBP1	6|0	6	3	2	20|31|18|9|2|2	0	0	0.13	0.7
MARF1	NP_004085.1	EIF2S1	2|4	6	3	2	6|2|0|2|15|10	0	0	0.29	0.7
MARF1	NP_004437.2	EPRS	3|3	6	3	2	25|17|25|21|17|16	0	0	0.13	0.7
MARF1	NP_006550.1	KHDRBS1	3|3	6	3	2	25|28|3|2|13|16	0	0	0.13	0.7
MARF1	NP_054733.2	SNRNP200	4|2	6	3	2	45|39|3|0|12|6	0	0	0.09	0.7
MARF1	NP_919223.1	HNRNPA3	4|2	6	3	2	23|28|6|0|4|1	0	0	0.16	0.7
MARF1	NP_000010.1	ACAT1	3|2	5	2.5	2	21|31|17|30|44|44	0	0	0.06	0.7
MARF1	NP_000468.1	ALB	3|2	5	2.5	2	2|4|9|3|0|0	0	0	0.47	0.7
MARF1	NP_000984.1	RPL31	3|2	5	2.5	2	13|21|1|2|5|2	0	0	0.19	0.7
MARF1	NP_001008709.1	PPP1CA	0|5	5	2.5	2	3|3|6|12|6|1	0	0	0.31	0.7
MARF1	NP_001010.2	RPS15A	2|3	5	2.5	2	24|19|3|0|16|11	0	0	0.13	0.7
MARF1	NP_001275.1	AP3S1	3|2	5	2.5	2	0|0|0|13|18|14	0	0	0.17	0.7
MARF1	NP_001559.1	EIF3E	3|2	5	2.5	2	19|11|9|2|0|3	0	0	0.19	0.7
MARF1	NP_004654.1	RAB11A	3|2	5	2.5	2	0|13|0|37|25|29	0	0	0.08	0.7
MARF1	NP_005712.1	ACTR3	2|3	5	2.5	2	3|5|2|2|11|5	0	0	0.36	0.7
MARF1	NP_005889.3	CAPRIN1	2|3	5	2.5	2	11|14|2|0|2|1	0	0	0.28	0.7
MARF1	NP_006699.2	GLO1	3|2	5	2.5	2	13|27|5|2|2|3	0	0	0.17	0.7
MARF1	NP_036565.2	SF3B1	3|2	5	2.5	2	47|58|6|1|5|5	0	0	0.07	0.7
MARF1	NP_056988.3	EIF5B	3|2	5	2.5	2	12|5|2|0|0|0	0	0	0.39	0.7
MARF1	NP_000179.2	HK1	4|0	4	2	2	6|8|3|33|51|26	0	0	0.05	0.7
MARF1	NP_001001.2	RPS6	3|1	4	2	2	16|13|0|0|0|3	0	0	0.19	0.7
MARF1	NP_001073884.1	U2SURP	2|2	4	2	2	15|5|8|3|0|1	0	0	0.21	0.7
MARF1	NP_001092006.1	USP5	2|2	4	2	2	0|3|3|12|17|15	0	0	0.14	0.7
MARF1	NP_001116849.1	PARK7	2|2	4	2	2	2|13|0|0|6|1	0	0	0.29	0.7
MARF1	NP_001129497.1	PLS3	4|0	4	2	2	10|40|2|8|13|11	0	0	0.09	0.7
MARF1	NP_001406.1	EIF2S3	2|2	4	2	2	2|5|0|0|9|7	0	0	0.29	0.7
MARF1	NP_001748.1	CBR1	3|1	4	2	2	5|7|0|0|31|16	0	0	0.11	0.7
MARF1	NP_002795.2	PSMC3	3|1	4	2	2	11|7|4|2|6|3	0	0	0.25	0.7
MARF1	NP_003176.2	TAF4	2|2	4	2	2	16|3|2|0|0|0	0	0	0.29	0.7
MARF1	NP_004490.2	HNRNPAB	3|1	4	2	2	17|28|10|5|6|6	0	0	0.11	0.7
MARF1	NP_004719.2	DDX21	3|1	4	2	2	25|26|0|0|38|26	0	0	0.07	0.7
MARF1	NP_005727.1	ACTR1A	4|0	4	2	2	6|4|0|0|8|8	0	0	0.27	0.7
MARF1	NP_006342.2	TIMM44	2|2	4	2	2	7|4|16|36|36|25	0	0	0.06	0.7
MARF1	NP_006708.2	SPIN1	2|2	4	2	2	14|12|6|0|0|0	0	0	0.19	0.7
MARF1	NP_008937.1	NUDT21	0|4	4	2	2	16|19|11|2|0|1	0	0	0.13	0.7
MARF1	NP_054766.1	C19orf53	0|4	4	2	2	27|19|8|7|10|5	0	0	0.11	0.7
MARF1	NP_060979.2	LRRC59	0|4	4	2	2	18|19|5|4|10|5	0	0	0.13	0.7
MARF1	NP_000412.3	KRT10	3|0	3	1.5	2	0|7|4|4|0|14	0	0	0.18	0.7
MARF1	NP_000687.3	ALDH9A1	1|2	3	1.5	2	7|5|0|11|18|12	0	0	0.11	0.7
MARF1	NP_001011553.2	SEPT7	2|1	3	1.5	2	3|7|2|1|0|0	0	0	0.38	0.7
MARF1	NP_001181883.1	MATR3	2|1	3	1.5	2	23|40|9|13|40|24	0	0	0.04	0.7
MARF1	NP_001186040.1	MDH1	3|0	3	1.5	2	2|11|1|2|3|4	0	0	0.25	0.7
MARF1	NP_001186128.1	AK2	2|1	3	1.5	2	2|22|0|0|0|0	0	0	0.19	0.7
MARF1	NP_002004.1	FKBP3	2|1	3	1.5	2	13|15|9|2|0|0	0	0	0.12	0.7
MARF1	NP_004152.1	RAB1A	0|3	3	1.5	2	5|4|0|10|1|1	0	0	0.24	0.7
MARF1	NP_004588.1	SNRPD2	3|0	3	1.5	2	11|11|11|0|0|0	0	0	0.14	0.7
MARF1	NP_005745.1	G3BP1	1|2	3	1.5	2	10|12|1|0|0|2	0	0	0.19	0.7
MARF1	NP_005882.2	ACAT2	2|1	3	1.5	2	2|1|2|17|30|27	0	0	0.06	0.7
MARF1	NP_006017.1	H1FX	1|2	3	1.5	2	18|30|1|0|4|0	0	0	0.09	0.7
MARF1	NP_031401.1	TARDBP	2|1	3	1.5	2	3|5|2|9|10|9	0	0	0.16	0.7
MARF1	NP_054796.1	FAM32A	0|3	3	1.5	2	19|11|4|3|10|9	0	0	0.11	0.7
MARF1	NP_054890.1	CRIPT	2|1	3	1.5	2	4|4|2|3|0|0	0	0	0.41	0.7
MARF1	NP_077295.1	C1orf35	0|3	3	1.5	2	49|46|12|0|29|25	0	0	0.04	0.7
MARF1	NP_112243.1	RAB1B	3|0	3	1.5	2	0|15|0|10|2|8	0	0	0.14	0.7
MARF1	NP_000173.2	HADHA	0|2	2	1	2	28|21|0|8|14|15	0	0	0.05	0.7
MARF1	NP_000908.2	P4HA1	1|1	2	1	2	0|3|1|0|0|0	0	0	0.75	0.7
MARF1	NP_000937.1	PRIM1	1|1	2	1	2	0|0|0|0|0|0	0	0	10	0.7
MARF1	NP_001008491.1	SEPT2	2|0	2	1	2	9|9|0|0|1|0	0	0	0.16	0.7
MARF1	NP_001012.1	RPS17	1|1	2	1	2	25|16|10|5|18|15	0	0	0.05	0.7
MARF1	NP_001015048.1	BAG5	1|1	2	1	2	0|0|0|0|0|0	0	0	10	0.7
MARF1	NP_001019397.1	ARF1	0|2	2	1	2	11|14|2|15|16|16	0	0	0.06	0.7
MARF1	NP_001128251.1	IPO11	1|1	2	1	2	0|0|0|0|0|0	0	0	10	0.7
MARF1	NP_001129293.1	FDPS	2|0	2	1	2	6|0|2|7|13|4	0	0	0.12	0.7
MARF1	NP_001131026.1	MCTS1	2|0	2	1	2	16|12|3|0|9|13	0	0	0.07	0.7
MARF1	NP_001135890.1	MORF4L2	0|2	2	1	2	14|9|6|0|0|0	0	0	0.1	0.7
MARF1	NP_001136120.1	SAR1A	2|0	2	1	2	0|3|0|2|4|5	0	0	0.25	0.7
MARF1	NP_001139540.1	CAPN2	1|1	2	1	2	0|1|1|5|0|0	0	0	0.43	0.7
MARF1	NP_001173.2	ALDH7A1	1|1	2	1	2	2|9|0|0|31|32	0	0	0.04	0.7
MARF1	NP_001177808.1	ORC4	1|1	2	1	2	0|0|0|0|0|0	0	0	10	0.7
MARF1	NP_001185792.1	CPNE1	0|2	2	1	2	2|0|0|0|14|12	0	0	0.11	0.7
MARF1	NP_001193929.1	HNRNPDL	1|1	2	1	2	17|17|6|3|5|4	0	0	0.07	0.7
MARF1	NP_001244126.1	CUL3	1|1	2	1	2	0|0|0|0|0|0	0	0	10	0.7
MARF1	NP_001518.3	HDAC2	2|0	2	1	2	15|0|3|2|3|3	0	0	0.14	0.7
MARF1	NP_002259.1	KPNA4	1|1	2	1	2	2|1|1|0|1|1	0	0	0.75	0.7
MARF1	NP_003898.2	EIF2B5	1|1	2	1	2	0|0|0|0|0|0	0	0	10	0.7
MARF1	NP_004138.1	DRG1	2|0	2	1	2	17|11|1|2|3|5	0	0	0.09	0.7
MARF1	NP_004172.2	UCHL1	0|2	2	1	2	0|4|1|1|10|9	0	0	0.13	0.7
MARF1	NP_005004.1	NUCB2	1|1	2	1	2	5|8|1|1|0|0	0	0	0.21	0.7
MARF1	NP_005091.2	AKAP12	1|1	2	1	2	1|2|0|0|0|0	0	0	1	0.7
MARF1	NP_005333.2	HMGB3	1|1	2	1	2	5|2|2|0|0|0	0	0	0.33	0.7
MARF1	NP_005427.2	CCDC6	1|1	2	1	2	0|0|0|0|0|0	0	0	10	0.7
MARF1	NP_005796.1	PSMD14	1|1	2	1	2	8|6|1|0|0|1	0	0	0.2	0.7
MARF1	NP_005849.1	AKAP8	1|1	2	1	2	0|1|0|0|0|0	0	0	3	0.7
MARF1	NP_006266.2	SRSF6	2|0	2	1	2	15|18|0|0|0|3	0	0	0.08	0.7
MARF1	NP_006301.3	NPEPPS	2|0	2	1	2	4|8|2|0|6|8	0	0	0.14	0.7
MARF1	NP_006793.1	SF3A3	0|2	2	1	2	16|29|4|0|0|0	0	0	0.06	0.7
MARF1	NP_009011.1	LSM6	1|1	2	1	2	0|2|0|0|0|0	0	0	1.5	0.7
MARF1	NP_055975.1	PMPCA	1|1	2	1	2	1|1|1|1|1|1	0	0	1	0.7
MARF1	NP_057018.1	NOP58	1|1	2	1	2	3|2|2|1|0|0	0	0	0.43	0.7
MARF1	NP_057025.2	ATP6V1H	1|1	2	1	2	0|1|0|0|3|2	0	0	0.5	0.7
MARF1	NP_057175.1	EIF3L	0|2	2	1	2	19|6|11|2|5|2	0	0	0.08	0.7
MARF1	NP_057260.2	SDF4	0|2	2	1	2	0|0|1|7|3|2	0	0	0.25	0.7
MARF1	NP_057396.1	WBP11	1|1	2	1	2	0|1|2|0|0|0	0	0	1	0.7
MARF1	NP_060555.2	IPO9	1|1	2	1	2	2|3|1|1|0|2	0	0	0.43	0.7
MARF1	NP_064710.4	C16orf62	1|1	2	1	2	0|0|0|0|0|0	0	0	10	0.7
MARF1	NP_073567.1	COPS7B	1|1	2	1	2	1|1|0|0|0|0	0	0	1.5	0.7
MARF1	NP_073739.3	YTHDC2	1|1	2	1	2	0|0|0|0|0|0	0	0	10	0.7
MARF1	NP_612453.1	KCTD12	1|1	2	1	2	0|1|0|0|0|0	0	0	3	0.7
MARF1	NP_776170.2	BLOC1S2	1|1	2	1	2	0|0|1|0|0|0	0	0	3	0.7
MARF1	NP_000108.1	EMD	0|1	1	0.5	2	0|2|0|2|0|0	0	0	0.38	0.7
MARF1	NP_000427.1	OXCT1	0|1	1	0.5	2	3|0|0|1|19|15	0	0	0.04	0.7
MARF1	NP_000916.2	PDHB	0|1	1	0.5	2	9|13|0|1|19|11	0	0	0.03	0.7
MARF1	NP_001000.2	RPS5	1|0	1	0.5	2	18|12|0|0|14|10	0	0	0.03	0.7
MARF1	NP_001001973.1	ATP5C1	1|0	1	0.5	2	6|12|0|1|12|0	0	0	0.05	0.7
MARF1	NP_001003962.1	CAPNS1	1|0	1	0.5	2	0|2|0|0|0|0	0	0	0.75	0.7
MARF1	NP_001007.2	RPS12	0|1	1	0.5	2	8|3|2|5|8|5	0	0	0.07	0.7
MARF1	NP_001008938.1	CKAP5	0|1	1	0.5	2	0|0|0|0|0|0	0	0	5	0.7
MARF1	NP_001009999.1	KDM1A	1|0	1	0.5	2	0|1|0|0|0|0	0	0	1.5	0.7
MARF1	NP_001010853.1	PM20D2	1|0	1	0.5	2	0|1|0|0|0|0	0	0	1.5	0.7
MARF1	NP_001010972.1	ZYX	0|1	1	0.5	2	2|4|1|0|0|0	0	0	0.21	0.7
MARF1	NP_001015877.1	PHF6	1|0	1	0.5	2	5|2|0|0|0|0	0	0	0.21	0.7
MARF1	NP_001018494.1	PUM1	0|1	1	0.5	2	0|0|0|0|0|0	0	0	5	0.7
MARF1	NP_001026997.1	BOLA2	0|1	1	0.5	2	0|0|0|0|0|0	0	0	5	0.7
MARF1	NP_001028755.2	ACOT9	1|0	1	0.5	2	0|2|0|0|0|0	0	0	0.75	0.7
MARF1	NP_001032411.1	USP14	1|0	1	0.5	2	0|0|0|9|15|7	0	0	0.05	0.7
MARF1	NP_001035828.1	TROVE2	1|0	1	0.5	2	0|0|0|0|0|0	0	0	5	0.7
MARF1	NP_001035894.1	FAM98B	1|0	1	0.5	2	0|0|0|0|0|0	0	0	5	0.7
MARF1	NP_001035918.1	STK26	1|0	1	0.5	2	0|0|0|0|0|0	0	0	5	0.7
MARF1	NP_001073898.1	CAMSAP3	0|1	1	0.5	2	1|0|1|0|0|0	0	0	0.75	0.7
MARF1	NP_001091972.1	CHCHD4	0|1	1	0.5	2	0|0|1|2|0|0	0	0	0.5	0.7
MARF1	NP_001095123.1	COMMD9	1|0	1	0.5	2	0|0|0|0|0|0	0	0	5	0.7
MARF1	NP_001106849.1	FANCI	0|1	1	0.5	2	0|0|0|0|0|0	0	0	5	0.7
MARF1	NP_001121631.1	VPS53	1|0	1	0.5	2	0|0|0|0|0|0	0	0	5	0.7
MARF1	NP_001123551.1	MOV10	1|0	1	0.5	2	0|0|0|0|0|0	0	0	5	0.7
MARF1	NP_001129243.1	RPN2	1|0	1	0.5	2	3|22|1|0|0|0	0	0	0.06	0.7
MARF1	NP_001129507.1	TRMT1	0|1	1	0.5	2	0|0|0|0|0|0	0	0	5	0.7
MARF1	NP_001136402.1	API5	1|0	1	0.5	2	20|20|8|7|0|2	0	0	0.03	0.7
MARF1	NP_001138303.1	PHB2	1|0	1	0.5	2	1|28|0|0|0|2	0	0	0.05	0.7
MARF1	NP_001138519.1	GPN1	0|1	1	0.5	2	0|0|0|0|0|0	0	0	5	0.7
MARF1	NP_001148.1	ANXA11	1|0	1	0.5	2	0|2|0|0|1|0	0	0	0.5	0.7
MARF1	NP_001159477.1	EPB41	1|0	1	0.5	2	0|0|0|0|0|0	0	0	5	0.7
MARF1	NP_001159482.1	ECI2	1|0	1	0.5	2	0|0|0|0|0|0	0	0	5	0.7
MARF1	NP_001159732.1	TRIP13	1|0	1	0.5	2	1|2|2|4|9|5	0	0	0.08	0.7
MARF1	NP_001162580.1	SCO2	1|0	1	0.5	2	0|0|1|3|6|4	0	0	0.12	0.7
MARF1	NP_001164014.1	PGAM5	1|0	1	0.5	2	2|1|0|1|1|0	0	0	0.38	0.7
MARF1	NP_001167459.1	RABL6	0|1	1	0.5	2	0|0|2|0|0|0	0	0	0.75	0.7
MARF1	NP_001171501.1	SF1	1|0	1	0.5	2	6|11|3|2|0|2	0	0	0.07	0.7
MARF1	NP_001184188.1	ORC3	1|0	1	0.5	2	0|0|0|0|0|0	0	0	5	0.7
MARF1	NP_001185767.1	RBM12	0|1	1	0.5	2	0|0|0|0|0|0	0	0	5	0.7
MARF1	NP_001190187.1	MTA1	1|0	1	0.5	2	1|0|1|0|0|0	0	0	0.75	0.7
MARF1	NP_001193903.1	DHPS	1|0	1	0.5	2	0|0|0|0|0|0	0	0	5	0.7
MARF1	NP_001229766.1	AP2A2	1|0	1	0.5	2	0|0|0|0|0|0	0	0	5	0.7
MARF1	NP_001229804.1	ELP2	1|0	1	0.5	2	0|0|0|0|0|0	0	0	5	0.7
MARF1	NP_001230693.1	RABGAP1L	0|1	1	0.5	2	0|0|0|0|0|0	0	0	5	0.7
MARF1	NP_001231.2	CCNT1	0|1	1	0.5	2	0|0|0|0|0|0	0	0	5	0.7
MARF1	NP_001243307.1	MCMBP	1|0	1	0.5	2	0|0|0|0|0|0	0	0	5	0.7
MARF1	NP_001248341.1	DCTN2	0|1	1	0.5	2	3|4|0|0|0|0	0	0	0.21	0.7
MARF1	NP_001248753.1	PSMG1	0|1	1	0.5	2	0|0|0|0|0|0	0	0	5	0.7
MARF1	NP_001257460.1	WTAP	0|1	1	0.5	2	0|0|0|0|0|0	0	0	5	0.7
MARF1	NP_001257823.1	TRAPPC3	1|0	1	0.5	2	0|0|0|0|0|0	0	0	5	0.7
MARF1	NP_001258714.1	DYNC1I2	0|1	1	0.5	2	0|3|1|2|5|3	0	0	0.14	0.7
MARF1	NP_001435.1	FABP5	1|0	1	0.5	2	0|0|0|0|0|0	0	0	5	0.7
MARF1	NP_001894.2	CTNNA1	0|1	1	0.5	2	4|8|1|0|0|0	0	0	0.12	0.7
MARF1	NP_001975.1	ESD	1|0	1	0.5	2	1|3|0|0|4|1	0	0	0.19	0.7
MARF1	NP_002087.2	GTF2F1	0|1	1	0.5	2	0|0|0|0|0|0	0	0	5	0.7
MARF1	NP_002297.2	LGALS3	0|1	1	0.5	2	0|0|2|0|0|0	0	0	0.75	0.7
MARF1	NP_002431.2	MSH4	0|1	1	0.5	2	0|0|0|0|0|0	0	0	5	0.7
MARF1	NP_002477.1	NCBP1	1|0	1	0.5	2	4|3|2|2|3|2	0	0	0.15	0.7
MARF1	NP_003086.1	SNRPF	0|1	1	0.5	2	0|0|0|3|0|0	0	0	0.5	0.7
MARF1	NP_003124.1	SRP9	0|1	1	0.5	2	5|4|0|0|0|0	0	0	0.17	0.7
MARF1	NP_003141.2	STAT3	0|1	1	0.5	2	0|0|0|0|0|1	0	0	1.5	0.7
MARF1	NP_003286.1	TPT1	1|0	1	0.5	2	0|4|0|0|0|0	0	0	0.38	0.7
MARF1	NP_003336.1	UBE2I	0|1	1	0.5	2	0|0|0|0|0|0	0	0	5	0.7
MARF1	NP_003633.1	HAT1	1|0	1	0.5	2	0|1|0|1|0|1	0	0	0.5	0.7
MARF1	NP_003741.1	EIF3A	1|0	1	0.5	2	49|23|10|0|3|3	0	0	0.02	0.7
MARF1	NP_003745.1	EIF3F	0|1	1	0.5	2	18|8|15|8|27|18	0	0	0.02	0.7
MARF1	NP_004060.2	AP2S1	0|1	1	0.5	2	0|0|0|2|0|0	0	0	0.75	0.7
MARF1	NP_004083.3	ECHS1	1|0	1	0.5	2	8|14|0|4|23|17	0	0	0.03	0.7
MARF1	NP_004773.1	SNAP29	1|0	1	0.5	2	0|0|0|0|0|0	0	0	5	0.7
MARF1	NP_004823.1	GSTO1	0|1	1	0.5	2	11|12|15|16|18|15	0	0	0.03	0.7
MARF1	NP_005029.1	PPID	1|0	1	0.5	2	0|2|0|0|2|0	0	0	0.38	0.7
MARF1	NP_005331.1	HINT1	1|0	1	0.5	2	0|5|0|0|5|0	0	0	0.15	0.7
MARF1	NP_005726.1	ACTR1B	0|1	1	0.5	2	0|0|0|0|0|0	0	0	5	0.7
MARF1	NP_005792.1	EIF1	0|1	1	0.5	2	1|4|1|0|0|0	0	0	0.25	0.7
MARF1	NP_005841.1	SF3B4	1|0	1	0.5	2	5|4|0|0|0|1	0	0	0.15	0.7
MARF1	NP_006627.2	MTHFD2	1|0	1	0.5	2	2|4|0|0|0|0	0	0	0.25	0.7
MARF1	NP_006796.1	HNRNPA0	1|0	1	0.5	2	15|10|3|0|10|5	0	0	0.04	0.7
MARF1	NP_006799.1	SEC61B	1|0	1	0.5	2	0|2|4|3|0|1	0	0	0.17	0.7
MARF1	NP_008855.1	SRSF1	1|0	1	0.5	2	23|41|5|0|6|2	0	0	0.02	0.7
MARF1	NP_008971.2	HNRNPUL1	1|0	1	0.5	2	1|4|0|0|0|0	0	0	0.3	0.7
MARF1	NP_009205.3	ACOT7	1|0	1	0.5	2	7|1|0|5|37|23	0	0	0.02	0.7
MARF1	NP_036524.1	PEF1	1|0	1	0.5	2	0|2|0|0|0|0	0	0	0.75	0.7
MARF1	NP_036525.1	PFAS	1|0	1	0.5	2	3|5|1|6|38|17	0	0	0.02	0.7
MARF1	NP_036605.2	TXN2	1|0	1	0.5	2	0|0|0|0|0|1	0	0	1.5	0.7
MARF1	NP_037397.2	VPS51	1|0	1	0.5	2	0|0|0|0|0|0	0	0	5	0.7
MARF1	NP_055484.3	NUP93	1|0	1	0.5	2	1|2|0|6|10|7	0	0	0.07	0.7
MARF1	NP_055647.2	TBC1D4	0|1	1	0.5	2	0|0|0|0|0|0	0	0	5	0.7
MARF1	NP_055955.1	TTLL12	0|1	1	0.5	2	0|0|0|0|1|0	0	0	1.5	0.7
MARF1	NP_056474.2	RSL1D1	1|0	1	0.5	2	3|8|0|0|0|0	0	0	0.14	0.7
MARF1	NP_057044.2	CUTC	1|0	1	0.5	2	0|0|0|0|0|0	0	0	5	0.7
MARF1	NP_060628.2	SLC4A1AP	0|1	1	0.5	2	0|0|0|0|0|0	0	0	5	0.7
MARF1	NP_060700.2	NUP133	0|1	1	0.5	2	0|0|0|4|0|0	0	0	0.38	0.7
MARF1	NP_062552.2	MEPCE	0|1	1	0.5	2	0|0|0|0|0|0	0	0	5	0.7
MARF1	NP_065134.1	NUP107	1|0	1	0.5	2	1|0|0|0|0|0	0	0	1.5	0.7
MARF1	NP_066997.3	CCAR2	0|1	1	0.5	2	0|0|0|0|2|2	0	0	0.38	0.7
MARF1	NP_071739.2	C17orf75	0|1	1	0.5	2	0|0|0|0|0|0	0	0	5	0.7
MARF1	NP_075385.1	MARCKSL1	0|1	1	0.5	2	0|5|1|7|3|3	0	0	0.1	0.7
MARF1	NP_115514.2	KBTBD7	1|0	1	0.5	2	0|0|0|0|0|0	0	0	5	0.7
MARF1	NP_478126.1	EXOSC6	1|0	1	0.5	2	9|8|3|3|1|3	0	0	0.07	0.7
MARF1	NP_776190.1	SREK1IP1	1|0	1	0.5	2	11|8|3|5|11|10	0	0	0.05	0.7
MARF1	NP_891552.1	HEATR3	1|0	1	0.5	2	0|0|0|0|0|0	0	0	5	0.7
MARF1	NP_954592.1	CARM1	0|1	1	0.5	2	0|0|1|3|3|2	0	0	0.19	0.7
MARF1	NP_976043.1	CHCHD1	0|1	1	0.5	2	4|0|3|2|0|0	0	0	0.17	0.7
